# Supplementary material for: Urine-Derived Stem Cells Express 571 Neuromuscular Disorders Causing Genes, Making Them a Potential in vitro Model for Rare Genetic Diseases
Source: Front Physiol. 2021 Oct 20;12:716471. doi: 10.3389/fphys.2021.716471 (PMC8565768; doi:10.3389/fphys.2021.716471)
Supplement: Supplementary Table 1 — List of identified 20,716 genes expressed in WT-n and WT-m USCs. Genes were categorized into four groups based on FPKM quantiles, i.e., high if the FPKM values were higher than the 90th percentile of the distribution of FPKM values; middle if the FPKM values were comprised between the 80th and the 90th percentile; low if the FPKM values were comprised between the 50th and the 80th percentile; and not expressed if the FPKM values were lower than the median FPKM. [file Data_Sheet_1.xlsx]

## Sheet: Suppl. Table 1 
A)						B)
GeneSymbol	NMD gene	WT-n FPKM	WT-n rank	WT-n expression level		GeneSymbol	NMD gene	WT-m FPKM	WT-m rank	WT-m expression level
MT-CO1	no	6973.85	1	high		MT-CO2	no	29042.6	1	high
MT-CO3	no	5105.61	2	high		MT-CO1	no	26035.6	2	high
MT-CO2	no	5093.88	3	high		MT-RNR2	no	17442.2	3	high
ACTB	no	3903.97	4	high		MT-ND4	no	16023.4	4	high
MT-ATP6	no	3420.55	5	high		MT-CO3	no	15279.2	5	high
MT-ND4	no	3235.85	6	high		MT-ATP6	no	13959.1	6	high
MT-RNR2	no	2992	7	high		MT-TP	no	13899.6	7	high
ACTG1	no	2496.79	8	high		MT-ND4L	no	10224.3	8	high
FN1	no	2391.2	9	high		MT-ND1	no	10039.2	9	high
MT-ND4L	no	2340.71	10	high		MT-TC	no	9272.93	10	high
TMSB10	no	2160.93	11	high		MT-ND2	no	7348.56	11	high
S100A6	no	2092.42	12	high		MT-ND5	no	7309.47	12	high
MT-CYB	no	2078.84	13	high		MT-ND6	no	7045.66	13	high
MT-ND1	no	2045.32	14	high		MT-CYB	no	6705.14	14	high
ENO1	no	1813.27	15	high		MT-ATP8	no	6238.08	15	high
MT-ATP8	no	1751.12	16	high		MT-ND3	no	6230.22	16	high
RPS2	no	1701.64	17	high		MT-RNR1	no	2078.06	17	high
LGALS1	no	1667.05	18	high		ACTG1	no	1778.13	18	high
EEF1A1	no	1563.17	19	high		HLA-B	no	1605.43	19	high
RPS18	no	1540.42	20	high		MTATP6P1	no	1422.43	20	high
PKM	no	1492.17	21	high		SPP1	no	1324.55	21	high
ANXA2	no	1384.17	22	high		B2M	no	1323.2	22	high
RPL13A	no	1338.16	23	high		HLA-A	no	1241.79	23	high
GAPDH	no	1301.81	24	high		ACTB	no	1241.4	24	high
MT2A	no	1300.99	25	high		PLAU	no	1230	25	high
MT-ND2	no	1273.85	26	high		GAPDH	no	1089.94	26	high
RPL7A	no	1261.59	27	high		FTL	no	1030.31	27	high
MT-ND5	no	1185.46	28	high		TMSB10	no	1022.43	28	high
RPL3	no	1140.36	29	high		GSTP1	no	949.63	29	high
MT-TC	no	1124.74	30	high		HLA-C	no	933.296	30	high
MT-ND6	no	1113.08	31	high		PKM	no	838.204	31	high
FTL	no	1096.43	32	high		HSPB1	NMD	759.98	32	high
RPS12	no	1085.14	33	high		S100A6	no	745.396	33	high
RPLP0	no	1045.94	34	high		CD24	no	733.2	34	high
RPSA	no	997.663	35	high		PFN1	NMD	723.569	35	high
RPL11	no	987.256	36	high		S100A11	no	721.009	36	high
RPL12	no	912.574	37	high		LDHB	no	680.8	37	high
RPLP1	no	899.017	38	high		FABP3	no	615.875	38	high
EEF2	NMD	896.286	39	high		PSAP	no	591.439	39	high
MT-ND3	no	889.664	40	high		EEF1A1	no	591.409	40	high
TMSB4X	no	871.221	41	high		MT-TL1	no	585.102	41	high
KRT19	no	852.108	42	high		MT-TY	no	577.092	42	high
RPS16	no	839.184	43	high		ANXA2	no	551	43	high
RPL8	no	825.881	44	high		RPS2	no	550.141	44	high
PFN1	NMD	815.36	45	high		HSPA8	no	522.262	45	high
FTH1	no	787.983	46	high		RPL7A	no	503.471	46	high
S100A11	no	785.588	47	high		YBX1	no	500.393	47	high
RPS8	no	782.229	48	high		CREG1	no	496.587	48	high
CALR	no	775.97	49	high		MYOD1	no	491.436	49	high
VIM	no	770.922	50	high		HSP90AA1	no	486.619	50	high
RPL6	no	735.271	51	high		CDKN1A	no	481.367	51	high
HMGA1	no	725.869	52	high		RPL3	no	476.85	52	high
RPL10A	no	720.272	53	high		CALR	no	459.655	53	high
RPL35	no	714.794	54	high		CTSA	no	458.734	54	high
GSTP1	no	714.219	55	high		PTTG1IP	no	450.107	55	high
AKR1B1	no	713.734	56	high		RPL11	no	422.379	56	high
RPL19	no	709.076	57	high		TMSB4X	no	420.967	57	high
RPS11	no	699.18	58	high		RPL13A	no	419.59	58	high
RPL5	no	685.931	59	high		FTH1	no	417.181	59	high
SPP1	no	682.835	60	high		CHRNA1	NMD	413.825	60	high
HSPA8	no	677.599	61	high		RPS18	no	411.852	61	high
RACK1	no	600.436	62	high		VIM	no	411.618	62	high
RPS3A	no	596.038	63	high		MT2A	no	405.692	63	high
RPLP2	no	590.96	64	high		HSP90AB1	no	400.937	64	high
ITGA3	no	567.405	65	high		MYL6	no	400.186	65	high
IGFBP7	no	565.974	66	high		RPL12	no	399.081	66	high
YBX1	no	564.38	67	high		CFL1	no	388.69	67	high
LDHB	no	564.325	68	high		ANXA5	no	382.961	68	high
CFL1	no	563.265	69	high		ENO1	no	379.583	69	high
MT-RNR1	no	560.694	70	high		SPARC	no	376.872	70	high
MYH9	no	557.579	71	high		P4HB	no	371.027	71	high
ITGB1	no	546.501	72	high		RPS11	no	369.797	72	high
PSAP	no	539.478	73	high		EEF2	NMD	361.674	73	high
TUBB	no	520.479	74	high		RPL35	no	357.549	74	high
HSP90AB1	no	514.285	75	high		CD63	no	356.88	75	high
TUBB4B	no	511.129	76	high		RPL19	no	355.954	76	high
TUBA1B	no	503.406	77	high		CYB5R1	no	355.116	77	high
MT-TY	no	501.581	78	high		TNNC1	NMD	344.871	78	high
PTMA	no	490.198	79	high		HLA-E	no	344.638	79	high
HSP90AA1	no	483.831	80	high		DES	NMD	335.85	80	high
COL4A2	no	464.055	81	high		FN1	no	335.568	81	high
P4HB	no	462.815	82	high		APP	no	330.263	82	high
CYR61	no	456.516	83	high		NES	no	329.499	83	high
RPL4	no	454.752	84	high		RACK1	no	328.772	84	high
MYL6	no	453.593	85	high		EIF4G2	no	328.716	85	high
NPM1	no	451.6	86	high		MYL12B	no	320.474	86	high
RPS27	no	449.313	87	high		RPLP2	no	320.063	87	high
RPS25	no	447.897	88	high		TUBA1A	no	319.485	88	high
FLNA	NMD	446.331	89	high		AKR1B1	no	319.347	89	high
ATP5B	no	440.314	90	high		GDF15	no	317.401	90	high
RPS13	no	439.064	91	high		PADI2	no	314.147	91	high
RPS6	no	436.792	92	high		ACTN4	no	314.073	92	high
TAGLN2	no	436.054	93	high		CALM1	NMD	313.547	93	high
LDHA	NMD	435.385	94	high		ATP5B	no	312.971	94	high
RPS4X	no	425.285	95	high		PSME1	no	308.529	95	high
PLAU	no	423.777	96	high		TUBB	no	305.516	96	high
EIF5A	no	422.535	97	high		RPL6	no	304.436	97	high
RPS7	no	414.037	98	high		RPL41	no	304.116	98	high
RPL41	no	409.599	99	high		RPS16	no	303.233	99	high
RPL24	no	409.362	100	high		RPLP0	no	298.169	100	high
S100A16	no	407.153	101	high		ITGB1	no	297.823	101	high
RPL29	no	403.616	102	high		MAL	no	294.683	102	high
RPS27A	no	397.161	103	high		SPNS2	no	290.086	103	high
HSP90B1	no	395.492	104	high		RPL29	no	288.37	104	high
CD151	no	393.768	105	high		RPL5	no	286.4	105	high
PPIA	no	392.287	106	high		ATP6V1G1	no	285.208	106	high
UCHL1	NMD	390.21	107	high		GRN	no	284.59	107	high
COTL1	no	388.795	108	high		ATP1A1	NMD	284.076	108	high
RPL39	no	378.165	109	high		BTF3	no	283.56	109	high
MT-TP	no	377.378	110	high		PRDX5	no	282.085	110	high
RPL10	no	367.705	111	high		CKB	no	279.366	111	high
APP	no	358.145	112	high		MYL12A	no	273.342	112	high
TPM4	no	357.656	113	high		CALM2	NMD	268.672	113	high
RPL21	no	357.561	114	high		RPL8	no	265.262	114	high
RPL9	no	355.637	115	high		TPM4	no	262.326	115	high
H2AFZ	no	349.785	116	high		BSG	no	260.631	116	high
RPL27	no	343.595	117	high		CTGF	no	260.459	117	high
RHOA	no	340.014	118	high		ITGA3	no	255.823	118	high
PRDX1	no	339.989	119	high		CYR61	no	252.925	119	high
CD24	no	335.767	120	high		SRP14	no	252.893	120	high
RPS9	no	331.905	121	high		DDX5	no	250.636	121	high
RPL30	no	331.368	122	high		MYH9	no	249.61	122	high
BSG	no	328.558	123	high		GPX1	no	249.511	123	high
ACTN4	no	327.528	124	high		ANKRD1	NMD	249.509	124	high
HLA-C	no	327.397	125	high		UCHL1	NMD	248.79	125	high
GPX1	no	327.303	126	high		PTGDS	no	246.635	126	high
CTGF	no	326.7	127	high		CAP1	no	243.29	127	high
RPL18	no	325.53	128	high		TNC	no	241.758	128	high
HLA-A	no	324.46	129	high		ARF4	no	240.703	129	high
RPL7	no	320.287	130	high		RPL10A	no	239.335	130	high
HNRNPA2B1	NMD	318.018	131	high		TUBB4B	no	236.448	131	high
CALM2	NMD	317.01	132	high		ARPC2	no	233.76	132	high
CHCHD2	no	316.693	133	high		PGD	no	231.072	133	high
EEF1B2	no	315.104	134	high		RPL4	no	230.388	134	high
TPI1	no	314.571	135	high		CANX	no	229.539	135	high
OAZ1	no	312.339	136	high		TRIM55	no	224.364	136	high
PABPC1	no	311.635	137	high		CSDE1	no	223.839	137	high
BTF3	no	310.384	138	high		LAMP1	no	223.282	138	high
B2M	no	310.322	139	high		NEU1	no	223.022	139	high
RPS19	no	309.982	140	high		CHCHD2	no	221.627	140	high
COL4A1	no	304.733	141	high		EIF4A2	no	221.204	141	high
DCBLD2	no	301.527	142	high		CAPNS1	no	220.221	142	high
C12orf75	no	300.822	143	high		MTND2P28	no	217.837	143	high
TUBA1A	no	295.873	144	high		TMBIM6	no	216.428	144	high
ANXA5	no	294.931	145	high		EIF5A	no	214.436	145	high
SLC25A5	no	287.96	146	high		NFE2L1	no	214.3	146	high
MYL12A	no	284.525	147	high		PSMB7	no	214.059	147	high
MSN	no	284.252	148	high		TPM2	NMD	213.707	148	high
CLIC1	no	280.828	149	high		CSRP1	no	212.845	149	high
MYL12B	no	280.504	150	high		PSME2	no	211.513	150	high
AGRN	NMD	278.01	151	high		LAPTM4A	no	211.185	151	high
ALDOA	no	277.284	152	high		MAT2A	no	210.837	152	high
HNRNPA1	NMD	276.028	153	high		DPP4	no	209.701	153	high
MTATP6P1	no	273.396	154	high		PPIA	no	208.55	154	high
ANPEP	no	273.371	155	high		PABPC1	no	207.392	155	high
ARPC2	no	272.518	156	high		YWHAQ	no	207.066	156	high
RPS15	no	269.093	157	high		AP2M1	no	206.665	157	high
EIF4G2	no	264.619	158	high		RARRES3	no	205.056	158	high
YWHAE	no	261.932	159	high		DHCR24	no	204.806	159	high
WDR1	no	261.856	160	high		TOMM6	no	203.705	160	high
TKT	no	260.065	161	high		SQSTM1	NMD	203.602	161	high
EZR	no	259.935	162	high		HIST1H1C	no	203.132	162	high
ACTN1	no	257.529	163	high		TNNT2	NMD	201.747	163	high
AP2M1	no	256.258	164	high		MYL9	no	201.647	164	high
CAP1	no	254.036	165	high		NNMT	no	201.544	165	high
RPS14	no	253.845	166	high		MSN	no	201.332	166	high
HSPA5	no	252.362	167	high		DBI	no	200.997	167	high
MT1L	no	250.598	168	high		TPM1	NMD	200.136	168	high
YWHAQ	no	249.392	169	high		RHOA	no	199.674	169	high
HNRNPK	no	248.853	170	high		SEPW1	no	199.032	170	high
RPS5	no	247.258	171	high		PPDPF	no	198.834	171	high
PSMD2	no	244.799	172	high		RPL24	no	198.224	172	high
FAM129B	no	244.129	173	high		APLP2	no	198.048	173	high
ARPC1B	no	244.007	174	high		RPS12	no	197.903	174	high
RPS21	no	243.989	175	high		OCIAD2	no	194.61	175	high
RPL13	no	240.41	176	high		ATP6V1F	no	194.416	176	high
HMGN2	no	240.336	177	high		HIST1H2BK	no	194.127	177	high
KRT18	no	239.298	178	high		HSP90B1	no	194.116	178	high
RPL34	no	238.662	179	high		FLNA	NMD	193.397	179	high
NCL	no	238.33	180	high		NDUFS5	no	193.066	180	high
MT-TN	no	236.3	181	high		MT-TE	no	192.493	181	high
APLP2	no	234.739	182	high		RPL18	no	191.643	182	high
RPS3	no	233.455	183	high		YWHAE	no	191.174	183	high
CTSB	no	232.378	184	high		PRDX6	no	190.936	184	high
DUSP1	no	231.335	185	high		CCT6A	no	189.169	185	high
HLA-B	no	228.624	186	high		CLTA	no	189.002	186	high
UBC	no	227.946	187	high		CDC37	no	188.157	187	high
HSPD1	NMD	227.832	188	high		MFGE8	no	186.925	188	high
CLTA	no	227.44	189	high		NOP10	no	184.864	189	high
PRDX5	no	224.422	190	high		PFN2	no	184.856	190	high
MT-TL1	no	223.28	191	high		ATP6V1E1	no	183.992	191	high
DDX5	no	221.368	192	high		LGALS3BP	no	183.929	192	high
TXN	no	220.807	193	high		DCBLD2	no	183.43	193	high
TSPO	no	220.6	194	high		TPI1	no	182.769	194	high
ARPC3	no	219.853	195	high		MALAT1	no	181.573	195	high
PSMB4	no	218.63	196	high		TSPAN33	no	179.213	196	high
CD63	no	218.038	197	high		PEA15	no	178.566	197	high
S100A10	no	216.406	198	high		RPS3A	no	178.082	198	high
CD59	no	215.911	199	high		TAP1	no	177.479	199	high
TGFBI	no	215.311	200	high		CTSD	no	174.807	200	high
CTSZ	no	214.666	201	high		RPS27	no	174.624	201	high
RPL35A	no	213.291	202	high		HIF1A	no	174.411	202	high
RPL18A	no	212.896	203	high		CNN3	no	174.177	203	high
NNMT	no	211.852	204	high		RPS4X	no	173.991	204	high
CCT3	no	211.634	205	high		NPM1	no	172.288	205	high
TALDO1	no	211.012	206	high		INPPL1	no	171.176	206	high
UQCRH	no	209.479	207	high		RPSA	no	171.059	207	high
CAPNS1	no	209.243	208	high		ARPC3	no	170.282	208	high
LAMC2	no	209.064	209	high		DDOST	no	169.966	209	high
TMBIM6	no	208.702	210	high		HNRNPK	no	166.287	210	high
LOXL2	no	207.931	211	high		CD151	no	166.05	211	high
DHCR24	no	207.829	212	high		UBL5	no	165.244	212	high
MT1E	no	207.6	213	high		RPS8	no	165.024	213	high
RPS28	no	207.384	214	high		CD81	no	164.816	214	high
COL18A1	no	207.323	215	high		ITM2C	no	164.812	215	high
SQSTM1	NMD	206.967	216	high		PSMB4	no	164.728	216	high
ARHGDIA	no	206.222	217	high		SBDS	no	164.126	217	high
CTNNA1	no	205.385	218	high		GPC1	no	163.022	218	high
CAPG	no	204.014	219	high		DAD1	no	162.903	219	high
CANX	no	202.894	220	high		RNASEK	no	161.7	220	high
RPL36	no	201.938	221	high		S100A16	no	160.731	221	high
CNN3	no	201.331	222	high		RPS27A	no	160.498	222	high
LGALS3BP	no	200.227	223	high		ACADVL	NMD	159.994	223	high
ARF4	no	200.078	224	high		COX5B	no	159.112	224	high
NDUFS5	no	198.983	225	high		ANKRD10	no	158.106	225	high
RPS26	no	197.719	226	high		CLIC4	no	158.08	226	high
CDC37	no	197.098	227	high		CLIC1	no	158.042	227	high
TRIM28	no	196.294	228	high		YBX3	no	157.785	228	high
MMP14	no	195.824	229	high		IGFBP3	no	157.737	229	high
RPS24	no	195.294	230	high		UBC	no	157.737	230	high
GNB1	no	194.887	231	high		ECHS1	no	156.589	231	high
ACADVL	NMD	194.665	232	high		BEX3	no	156.44	232	high
MRFAP1	no	193.606	233	high		EDF1	no	156.096	233	high
YWHAZ	no	192.968	234	high		VDAC3	no	155.802	234	high
TPM1	NMD	192.582	235	high		MRFAP1	no	155.764	235	high
LMNA	NMD	192.474	236	high		YWHAZ	no	154.631	236	high
PPIB	no	191.704	237	high		PRDX1	no	154.501	237	high
ZYX	no	191.663	238	high		CYB5R3	no	154.008	238	high
CD81	no	190.419	239	high		CST3	no	153.933	239	high
UBB	no	187.922	240	high		EIF1	no	152.151	240	high
XRCC6	no	187.225	241	high		TXN	no	151.644	241	high
RPS20	no	186.355	242	high		TIMP2	no	151.577	242	high
SOD1	NMD	185.794	243	high		TUFM	no	151.405	243	high
GRN	no	185.759	244	high		RCN1	no	151.396	244	high
PTGES3	no	184.282	245	high		POLR2L	no	151.31	245	high
THBS1	no	183.25	246	high		RASSF4	no	150.869	246	high
RPS17	no	181.379	247	high		PSMB1	no	150.001	247	high
LAMP1	no	180.62	248	high		H3F3B	no	149.977	248	high
CNN2	no	180.489	249	high		PTMA	no	149.95	249	high
SPINT2	no	180.202	250	high		NARS	no	149.754	250	high
CCT6A	no	179.42	251	high		TACSTD2	no	149.657	251	high
ARL4C	no	179.33	252	high		SERINC2	no	148.37	252	high
PHB2	no	179.162	253	high		OAZ1	no	147.627	253	high
EIF3I	no	179.09	254	high		TMED9	no	147.012	254	high
HIF1A	no	178.008	255	high		ATP6V0E1	no	145.781	255	high
SERPINE2	no	177.275	256	high		SPINT2	no	145.065	256	high
TNFRSF12A	no	177.234	257	high		PFDN5	no	144.79	257	high
EIF4H	no	177.165	258	high		RPS6	no	144.289	258	high
HMGN1	no	176.152	259	high		CNBP	NMD	144.212	259	high
KRT8	no	175.897	260	high		RPL36AL	no	144.093	260	high
IGFBP4	no	175.547	261	high		GANAB	no	144.057	261	high
ARF1	no	175.143	262	high		MT1E	no	143.646	262	high
EIF1	no	172.23	263	high		ARF1	no	143.249	263	high
TMED9	no	171.845	264	high		HSPA9	no	142.9	264	high
RPL36AL	no	171.839	265	high		RPS13	no	142.612	265	high
ATP1A1	NMD	171.452	266	high		KRT8	no	142.481	266	high
H3F3B	no	171.122	267	high		MAGED2	no	142.306	267	high
PPDPF	no	170.913	268	high		GPNMB	no	142.211	268	high
TNIP1	no	170.669	269	high		PBXIP1	no	142.203	269	high
PTTG1IP	no	170.269	270	high		RPS26	no	141.993	270	high
EIF3E	no	169.35	271	high		RPS7	no	141.916	271	high
PDLIM7	no	169.189	272	high		UBB	no	141.852	272	high
CTSD	no	168.823	273	high		CORO1B	no	141.03	273	high
CCT7	no	168.647	274	high		CCT8	no	140.244	274	high
VDAC1	no	168.53	275	high		MCAM	no	140.199	275	high
PLP2	no	168.421	276	high		GNAS	no	139.876	276	high
HNRNPAB	no	168.301	277	high		ACTA1	NMD	138.926	277	high
RPL23	no	168.035	278	high		HMOX1	no	138.828	278	high
PLK2	no	167.575	279	high		YWHAG	no	138.775	279	high
RAC1	no	166.229	280	high		TAGLN	no	138.378	280	high
CAPN2	no	166.068	281	high		CDC34	no	137.607	281	high
PRDX3	no	165.995	282	high		RAB7A	NMD	137.379	282	high
PEBP1	no	165.929	283	high		SEC61A1	no	136.43	283	high
SEPT2	no	164.864	284	high		CCNG1	no	136.226	284	high
NONO	no	164.078	285	high		POMP	no	136.139	285	high
SNRNP70	no	163.589	286	high		TCEB2	no	135.995	286	high
VCP	NMD	162.817	287	high		NCL	no	135.994	287	high
GANAB	no	162.187	288	high		VCL	NMD	135.303	288	high
RPS4Y1	no	162.155	289	high		PFKP	no	134.179	289	high
LAPTM4A	no	161.952	290	high		MMP14	no	133.879	290	high
SRP14	no	161.827	291	high		RPS15	no	133.648	291	high
MVP	no	161.39	292	high		UQCRH	no	133.557	292	high
PTRF	no	160.939	293	high		RPL7	no	133.198	293	high
COX8A	no	159.566	294	high		HNRNPA2B1	NMD	132.97	294	high
HDGF	no	159.167	295	high		WDR1	no	132.928	295	high
STMN1	no	159.04	296	high		PGAM1	no	132.884	296	high
ANXA1	no	159.018	297	high		ARHGDIA	no	132.429	297	high
LRRC75A-AS1	no	158.602	298	high		OCIAD1	no	131.895	298	high
GPX4	no	157.258	299	high		PSMD8	no	131.281	299	high
PSMB1	no	156.601	300	high		FKBP1A	no	131.021	300	high
IL32	no	155.884	301	high		S100A10	no	130.992	301	high
TPT1	no	155.696	302	high		RPS25	no	130.683	302	high
HNRNPM	no	155.3	303	high		ODC1	no	130.568	303	high
ANP32B	no	155.135	304	high		HN1	no	130.237	304	high
MGAT4B	no	154.71	305	high		CLDN1	no	130.197	305	high
CLDN1	no	154.22	306	high		MEST	no	129.695	306	high
C1QBP	no	154.179	307	high		DKK3	no	129.483	307	high
CCND1	no	153.885	308	high		LOXL2	no	129.225	308	high
RAN	no	153.759	309	high		C12orf75	no	128.794	309	high
PRDX2	no	153.681	310	high		ALDH1B1	no	128.007	310	high
ATP5H	no	153.567	311	high		NT5E	no	127.668	311	high
EIF6	no	152.901	312	high		RTN4	no	127.404	312	high
RPS2P5	no	152.806	313	high		CLU	no	127.286	313	high
SMS	no	152.122	314	high		MORF4L2	no	126.744	314	high
PSMB7	no	151.812	315	high		CD164	no	126.419	315	high
DDOST	no	151.172	316	high		GHITM	no	126.238	316	high
PPP1CA	no	150.765	317	high		C19orf53	no	126.189	317	high
YWHAB	no	149.976	318	high		ALDOA	no	125.995	318	high
POLR2L	no	149.71	319	high		SLC44A2	no	125.6	319	high
EIF4G1	no	148.489	320	high		IGFBP7	no	125.552	320	high
PTBP1	no	148.252	321	high		TPT1	no	125.359	321	high
TGM2	no	148.19	322	high		OST4	no	125.326	322	high
PARK7	no	148.16	323	high		STMN1	no	124.997	323	high
PPP1R14B	no	148.122	324	high		CAPN2	no	124.596	324	high
VAT1	no	147.979	325	high		NONO	no	124.429	325	high
XRCC5	no	147.222	326	high		COL4A2	no	124.411	326	high
CALM3	NMD	147.053	327	high		EIF6	no	124.25	327	high
SNRPB	no	146.288	328	high		COX6B1	no	123.886	328	high
RPN2	no	145.588	329	high		SERINC1	no	123.823	329	high
FAU	no	145.431	330	high		DBN1	no	123.76	330	high
DRAP1	no	145.346	331	high		GAS6	no	123.443	331	high
PSMA7	no	145.018	332	high		ARL6IP5	no	123.336	332	high
FKBP1A	no	144.971	333	high		GATM	no	123.196	333	high
RPS23	no	144.406	334	high		MAP1LC3B	no	122.746	334	high
UBL5	no	144.174	335	high		XRCC5	no	122.356	335	high
PDIA4	no	144.146	336	high		RPS14	no	122.189	336	high
GIPC1	NMD	144.114	337	high		RPL9	no	121.901	337	high
PDIA3	no	144.01	338	high		EEF1B2	no	121.888	338	high
RPL32	no	143.977	339	high		TRAM1	no	120.751	339	high
IFITM3	no	143.573	340	high		CTNNB1	no	120.602	340	high
CNBP	NMD	143.032	341	high		BEX4	no	120.361	341	high
SEC61A1	no	142.767	342	high		PPP1R14B	no	120.223	342	high
LASP1	no	142.716	343	high		CCT7	no	119.981	343	high
SPARC	no	142.581	344	high		RPS19	no	119.887	344	high
IER3	no	141.905	345	high		COL4A1	no	119.52	345	high
PGAM1	no	141.816	346	high		UQCR10	no	119.398	346	high
GNB2	no	141.816	347	high		SARAF	no	119.218	347	high
DAD1	no	140.791	348	high		RPN2	no	118.911	348	high
RAB7A	NMD	140.569	349	high		SDHA	NMD	118.556	349	high
IGFBP3	no	139.715	350	high		NOG	no	117.862	350	high
LAMB1	no	139.585	351	high		PEBP1	no	117.363	351	high
FKBP8	no	139.025	352	high		PFKL	no	117.353	352	high
ACTR2	no	138.912	353	high		PLP2	no	117.337	353	high
GDI2	no	137.843	354	high		ATP5H	no	117.194	354	high
PRDX6	no	137.035	355	high		MTCO1P12	no	116.797	355	high
FSCN1	no	136.699	356	high		RPS9	no	116.523	356	high
CCT2	no	136.462	357	high		ATP5C1	no	116.052	357	high
CXCL1	no	136.151	358	high		RPS5	no	115.761	358	high
MZT2A	no	135.674	359	high		SET	no	115.424	359	high
CSDE1	no	134.878	360	high		RNASET2	no	115.099	360	high
EDF1	no	134.704	361	high		ACTR2	no	115.002	361	high
ATP5C1	no	134.624	362	high		COL18A1	no	114.904	362	high
YWHAH	no	134.575	363	high		LDHA	NMD	114.668	363	high
HSPB1	NMD	133.991	364	high		CCT3	no	114.622	364	high
SH3BGRL3	no	133.221	365	high		PHB2	no	114.389	365	high
FAM20C	no	132.736	366	high		SOD1	NMD	114.377	366	high
TPM3	NMD	132.602	367	high		FAM129B	no	114.347	367	high
NDUFS8	no	132.268	368	high		PSMD3	no	114.195	368	high
SET	no	132.107	369	high		CALD1	no	114.165	369	high
CCT8	no	130.429	370	high		MDH2	no	114.114	370	high
RTN4	no	129.921	371	high		SEPT2	no	113.68	371	high
RHOB	no	129.12	372	high		VAT1	no	113.649	372	high
APRT	no	128.774	373	high		CORO1C	no	113.498	373	high
SSR2	no	128.252	374	high		RPS24	no	113.496	374	high
KPNA2	no	127.957	375	high		TNFRSF12A	no	113.343	375	high
PAX8	no	127.672	376	high		RPL41P1	no	113.336	376	high
TCP1	no	126.933	377	high		ACTC1	NMD	113.233	377	high
TNFSF10	no	126.91	378	high		RPS4Y1	no	112.554	378	high
GNAS	no	126.883	379	high		RAD23B	no	111.773	379	high
ANXA6	no	126.768	380	high		RPL30	no	111.513	380	high
PRKCSH	no	126.681	381	high		KDELR1	no	110.87	381	high
IMPDH2	no	126.39	382	high		TFRC	no	110.572	382	high
PPA1	no	126.245	383	high		MT-TV	no	110.4	383	high
TUFM	no	126.156	384	high		RPLP1	no	109.275	384	high
ATF4	no	126.098	385	high		CALU	no	109.073	385	high
TUBA1C	no	125.966	386	high		TCEAL9	no	108.83	386	high
PFKP	no	125.69	387	high		ST13	no	108.736	387	high
RPL38	no	125.283	388	high		PLK2	no	108.154	388	high
HMOX1	no	124.802	389	high		HSPA5	no	108.141	389	high
UQCRC1	no	124.552	390	high		KIF1A	NMD	107.944	390	high
UBA1	NMD	124.489	391	high		TNNT1	NMD	107.927	391	high
PSMB6	no	124.249	392	high		TUBB2A	no	107.724	392	high
PTMS	no	124.221	393	high		PRKCSH	no	107.714	393	high
PEA15	no	123.785	394	high		M6PR	no	107.686	394	high
APEX1	no	123.639	395	high		SPCS3	no	107.511	395	high
OST4	no	123.57	396	high		SNRNP70	no	107.44	396	high
EIF3G	no	123.426	397	high		ZYX	no	107.362	397	high
AMIGO2	no	123.376	398	high		LINC00998	no	106.995	398	high
SEC61B	no	123.356	399	high		NRBP1	no	106.731	399	high
CITED2	no	123.234	400	high		SCARB2	no	106.663	400	high
SLC25A39	no	122.87	401	high		RPL27	no	106.588	401	high
AHCY	no	122.81	402	high		CAPZB	no	106.14	402	high
PSME1	no	122.8	403	high		PSMB5	no	106.112	403	high
PGK1	NMD	122.502	404	high		CSTB	no	106.075	404	high
IRAK1	no	122.473	405	high		PPA1	no	105.751	405	high
EMP3	no	122.277	406	high		IL32	no	105.008	406	high
KDELR1	no	122.266	407	high		OSTC	no	104.591	407	high
CYBA	no	122.237	408	high		PPP1CA	no	104.462	408	high
EPS8L2	no	122.012	409	high		TNFRSF10D	no	104.213	409	high
HDLBP	no	121.967	410	high		CCT2	no	104.091	410	high
CAPN1	NMD	121.897	411	high		EIF3G	no	104.007	411	high
CD44	no	121.864	412	high		ACTA2	no	103.864	412	high
MORF4L2	no	121.593	413	high		CITED2	no	103.582	413	high
CKS2	no	121.477	414	high		TMA7	no	103.523	414	high
SDF4	no	121.418	415	high		TALDO1	no	103.079	415	high
PFDN5	no	121.393	416	high		VMP1	no	102.775	416	high
CTTN	no	121.207	417	high		RAC1	no	102.668	417	high
TLN1	no	121.05	418	high		GNAI2	no	102.661	418	high
JUP	NMD	120.936	419	high		HSPD1	NMD	102.652	419	high
CYC1	no	120.731	420	high		VDAC1	no	102.646	420	high
EIF3D	no	120.423	421	high		XRCC6	no	102.404	421	high
CIB1	no	120.347	422	high		VASP	no	101.856	422	high
PCBP1	no	120.102	423	high		PRDX3	no	101.815	423	high
ATP5D	no	120.009	424	high		EMC7	no	101.805	424	high
PSMB3	no	119.952	425	high		BCL2L1	no	101.749	425	high
CCT4	no	119.922	426	high		SCD	no	101.632	426	high
RPN1	no	119.747	427	high		PMAIP1	no	101.461	427	high
CXCL8	no	119.427	428	high		SH3BGRL3	no	100.469	428	high
EIF3B	no	118.561	429	high		PPME1	no	100.427	429	high
TOMM6	no	117.813	430	high		CPA4	no	100.216	430	high
HNRNPU	no	117.268	431	high		LAMB1	no	100.096	431	high
GAS6	no	117.21	432	high		PTGES3	no	100.028	432	high
BAX	no	117.088	433	high		SC5D	no	99.9307	433	high
HINT1	NMD	117.029	434	high		ITM2B	no	99.7973	434	high
CAPZB	no	116.632	435	high		PPP4C	no	99.7276	435	high
GNAI2	no	116.624	436	high		NDUFB7	no	99.5622	436	high
SFPQ	no	116.23	437	high		TIMP1	no	99.3798	437	high
KRT7	no	116.004	438	high		PSMB3	no	99.2199	438	high
RBM3	no	115.701	439	high		PCBD1	no	99.215	439	high
FAM127A	no	115.176	440	high		MRPL33	no	98.7929	440	high
COX4I1	no	114.546	441	high		WLS	no	98.7031	441	high
PSMD4	no	114.38	442	high		MT-TT	no	98.6482	442	high
SEMA4B	no	114.267	443	high		PRKAR1A	no	98.3122	443	high
EWSR1	no	114.195	444	high		UBE2M	no	98.3094	444	high
PCNA	NMD	113.894	445	high		EIF3E	no	98.2314	445	high
MRPL33	no	113.672	446	high		SHISA2	no	98.117	446	high
H2AFX	no	113.193	447	high		PDLIM7	no	97.9102	447	high
LRRN4	no	113.167	448	high		ATP5J2	no	97.5603	448	high
CCNI	no	112.949	449	high		TRAPPC1	no	97.5493	449	high
AHNAK	no	112.777	450	high		IDH3B	no	97.4321	450	high
CDKN1A	no	112.584	451	high		GNB1	no	97.0298	451	high
ARF5	no	112.074	452	high		CLTC	no	96.9135	452	high
HNRNPUL1	no	112.001	453	high		COX8A	no	96.827	453	high
MTCH1	no	111.637	454	high		EIF2S3	no	96.6594	454	high
RPL15	no	111.351	455	high		PPP1CB	no	96.4242	455	high
PSMB5	no	110.731	456	high		FAM3C	no	96.4156	456	high
HNRNPF	no	110.655	457	high		PSMD2	no	96.1778	457	high
SLC2A1	no	110.319	458	high		NORAD	no	96.1557	458	high
RPL23A	no	110.272	459	high		SLC25A39	no	95.9984	459	high
GLTSCR2	no	110.254	460	high		MGAT4B	no	95.5727	460	high
BRK1	no	110.192	461	high		PLD3	NMD	95.2853	461	high
STRAP	no	109.885	462	high		TCEAL8	no	95.1043	462	high
HSPA9	no	109.72	463	high		DDX17	no	95.0321	463	high
OCIAD2	no	109.624	464	high		MAGED1	no	94.7692	464	high
MTND2P28	no	109.423	465	high		GNS	no	94.6723	465	high
PDZK1IP1	no	109.359	466	high		IFI30	no	94.6188	466	high
HNRNPH1	no	109.255	467	high		TWF1	no	94.5221	467	high
CTNNB1	no	109.166	468	high		CTNNA1	no	94.5044	468	high
CSRP1	no	109.057	469	high		HMGN3	no	94.2587	469	high
CDC20	no	108.916	470	high		PICALM	no	93.6702	470	high
PLIN3	no	108.316	471	high		LGMN	no	93.5757	471	high
ACLY	no	108.199	472	high		NDUFA12	no	93.5669	472	high
ZFP36L1	no	108.052	473	high		GDI2	no	93.5587	473	high
EIF4A2	no	107.478	474	high		LASP1	no	93.5341	474	high
TRAPPC1	no	107.459	475	high		GYS1	NMD	93.0814	475	high
GNG5	no	107.398	476	high		ILF2	no	92.9816	476	high
PDIA6	no	107.355	477	high		GOLM1	no	92.7648	477	high
RPL22	no	106.992	478	high		SSR2	no	92.6397	478	high
TUBB6	no	106.899	479	high		RPL10	no	92.281	479	high
YBX3	no	106.742	480	high		APEX1	no	92.2761	480	high
TINAGL1	no	106.571	481	high		PDIA3	no	92.2725	481	high
TCEB2	no	106.518	482	high		MGLL	no	92.1834	482	high
NARS	no	106.322	483	high		NINJ1	no	92.0963	483	high
LAPTM4B	no	106.188	484	high		AGPAT5	no	91.999	484	high
RPL37A	no	105.867	485	high		MORF4L1	no	91.7255	485	high
PSMD3	no	105.262	486	high		CDC42	no	91.587	486	high
ERGIC3	no	105.176	487	high		NEAT1	no	91.5147	487	high
NOP10	no	105.096	488	high		TRIM28	no	91.5029	488	high
MAGED1	no	105.069	489	high		NGFR	no	91.4804	489	high
ALCAM	no	104.93	490	high		POLDIP2	no	91.3842	490	high
SDC4	no	104.928	491	high		GADD45A	no	91.3511	491	high
AXL	no	104.793	492	high		HMGN1	no	91.3001	492	high
MYOF	no	104.605	493	high		BRK1	no	91.246	493	high
SLC20A1	no	104.482	494	high		FAM127A	no	90.9635	494	high
ANXA3	no	104.261	495	high		ATP1B1	no	90.7899	495	high
NDUFB7	no	104.173	496	high		RPL39	no	90.7613	496	high
PRMT1	no	104.122	497	high		CAPRIN1	no	90.755	497	high
MFGE8	no	104.09	498	high		ATP6V1D	no	90.7275	498	high
MCAM	no	103.877	499	high		GNG5	no	90.6859	499	high
ESYT1	no	103.815	500	high		ATP6V1B2	no	90.5395	500	high
ESD	no	103.802	501	high		TERF2IP	no	90.3763	501	high
EIF4B	no	103.665	502	high		L1CAM	NMD	90.1923	502	high
MLF2	no	103.414	503	high		FSTL1	no	90.0094	503	high
RPL27A	no	103.176	504	high		DNAJA1	no	89.8548	504	high
PSMA3	no	103.172	505	high		PSMB8	no	89.6546	505	high
VCAN	no	102.734	506	high		EID1	no	89.4453	506	high
HNRNPD	no	102.611	507	high		SF3B5	no	89.441	507	high
HNRNPC	no	102.577	508	high		SMS	no	89.315	508	high
SRM	no	102.299	509	high		EIF3K	no	89.1177	509	high
SURF4	no	102.21	510	high		NPC2	no	89.0748	510	high
CD164	no	102.149	511	high		LGALS1	no	88.9419	511	high
MCL1	no	102.134	512	high		MSMO1	no	88.7717	512	high
U2AF2	no	101.868	513	high		CHMP4B	no	88.6432	513	high
CBX3	no	101.691	514	high		PSMA3	no	88.5466	514	high
SF3B5	no	101.357	515	high		UXS1	no	88.5197	515	high
GHITM	no	101.282	516	high		GPX4	no	88.5192	516	high
TMEM30A	no	101.205	517	high		PSMD4	no	88.3914	517	high
SRP9	no	100.97	518	high		MLF2	no	88.2375	518	high
CORO1C	no	100.772	519	high		CTSZ	no	87.5363	519	high
BEX3	no	100.499	520	high		YKT6	no	87.4747	520	high
GARS	NMD	100.301	521	high		FADS3	no	87.373	521	high
PSMC3	no	100.148	522	high		COX7A2	no	87.1742	522	high
KLF6	no	100.004	523	high		CDH15	no	86.9019	523	high
ECHS1	no	99.7984	524	high		FAM32A	no	86.512	524	high
TTYH3	no	99.6861	525	high		RPL35A	no	86.4236	525	high
PGD	no	99.511	526	high		TOP1	no	86.2879	526	high
RPL28	no	99.5093	527	high		GALNT7	no	86.0764	527	high
MAP7D1	no	99.3962	528	high		IGFBP2	no	85.9523	528	high
SAT1	no	99.3396	529	high		RPL18A	no	85.6783	529	high
AP2S1	no	99.2414	530	high		TPRG1L	no	85.6327	530	high
KHDRBS1	no	99.096	531	high		CYC1	no	85.4278	531	high
ADAM9	no	99.0792	532	high		EIF3D	no	85.409	532	high
BCAP31	no	99.0652	533	high		TMEM132A	no	85.2847	533	high
VCL	NMD	98.8991	534	high		DDAH1	no	85.1585	534	high
KHSRP	no	98.6128	535	high		PPIB	no	85.1039	535	high
RPL41P1	no	98.5846	536	high		BIN1	NMD	84.8684	536	high
SERPINE1	no	98.3192	537	high		TPM3	NMD	84.7938	537	high
PXDN	no	98.2477	538	high		C5orf15	no	84.6843	538	high
AES	no	98.2178	539	high		HINT1	NMD	84.6773	539	high
TAGLN	no	98.1447	540	high		BLCAP	no	84.6052	540	high
MYO1C	no	98.1074	541	high		PXDN	no	84.3686	541	high
MARCKSL1	no	97.6283	542	high		TMEM178A	no	84.3033	542	high
MAT2A	no	97.4572	543	high		AUP1	no	84.0832	543	high
IGFBP2	no	97.4535	544	high		C19orf43	no	83.969	544	high
CYB5R3	no	97.3358	545	high		AIF1L	no	83.8148	545	high
PLXNB2	no	96.9369	546	high		TPD52L2	no	83.7177	546	high
PPM1G	no	96.7168	547	high		SDF4	no	83.1968	547	high
DSTN	no	96.6873	548	high		SPX	no	83.0419	548	high
C19orf43	no	96.5899	549	high		MVP	no	82.8706	549	high
FBL	no	96.5615	550	high		SSR3	no	82.866	550	high
NUDC	no	96.4574	551	high		EIF4H	no	82.8247	551	high
COX5B	no	95.7663	552	high		DYNC1H1	NMD	82.601	552	high
ID1	no	95.5106	553	high		SLC25A5	no	82.5857	553	high
CORO1B	no	95.4965	554	high		HSPA4	no	82.5414	554	high
SSRP1	no	95.4864	555	high		STRAP	no	82.5291	555	high
SRRM2	no	95.253	556	high		COX4I1	no	82.4382	556	high
TIMP2	no	95.1831	557	high		FSCN1	no	82.3167	557	high
FLII	no	95.0274	558	high		ATP5G1	no	82.1712	558	high
CLTC	no	94.9051	559	high		CHRNB1	NMD	81.9918	559	high
IQGAP1	no	94.8061	560	high		SEC61B	no	81.9581	560	high
DAZAP1	no	94.7035	561	high		SRP9	no	81.8746	561	high
NT5E	no	94.6525	562	high		ID1	no	81.8468	562	high
AURKAIP1	no	94.2979	563	high		MAPRE1	no	81.5399	563	high
COX6B1	no	94.0935	564	high		PRELID1	no	81.5268	564	high
DBN1	no	93.795	565	high		SURF4	no	81.265	565	high
PLS3	no	93.7657	566	high		TCP1	no	80.8963	566	high
CDC42	no	93.6469	567	high		ENDOD1	no	80.8187	567	high
CALU	no	93.4403	568	high		KRT18	no	80.6313	568	high
HNRNPL	no	93.1782	569	high		ATF4	no	80.5431	569	high
STIP1	no	93.1668	570	high		ALCAM	no	80.399	570	high
HN1L	no	92.9198	571	high		DYSF	NMD	80.3425	571	high
SND1	no	92.895	572	high		BCAP31	no	80.3375	572	high
MORF4L1	no	92.8252	573	high		ADRM1	no	80.2571	573	high
TMEM14C	no	92.6806	574	high		MCL1	no	79.8188	574	high
RANBP1	no	92.629	575	high		RAN	no	79.7155	575	high
PPP4C	no	92.5465	576	high		DCLK1	no	79.5634	576	high
YWHAG	no	92.4441	577	high		ADIPOR1	no	79.3436	577	high
DAP	no	92.261	578	high		PON2	no	78.9816	578	high
ADRM1	no	92.1465	579	high		CNDP2	no	78.7525	579	high
SLCO4A1	no	91.8687	580	high		RPS20	no	78.701	580	high
CHMP4B	no	91.2811	581	high		ZMAT2	no	78.5484	581	high
ILF2	no	91.2132	582	high		RARS	no	78.4515	582	high
PYGB	no	91.1898	583	high		EEF1A2	no	78.4475	583	high
TK1	no	91.1748	584	high		ASNA1	no	78.3864	584	high
UBA52	no	91.0346	585	high		DEGS1	no	78.1232	585	high
JUND	no	90.5947	586	high		ASAH1	NMD	78.0557	586	high
GJA1	no	90.1895	587	high		NDUFA1	no	78.0274	587	high
RCN1	no	89.7819	588	high		IFI6	no	77.9788	588	high
ATP5A1	no	89.6697	589	high		TTC1	no	77.9785	589	high
SNRPD2	no	89.6123	590	high		CCNI	no	77.6267	590	high
GPAA1	no	89.224	591	high		CDV3	no	77.5359	591	high
CLIC4	no	89.1676	592	high		FAU	no	77.4828	592	high
PICALM	no	88.8985	593	high		DSTN	no	77.4729	593	high
ANXA4	no	88.7871	594	high		HNRNPC	no	77.4193	594	high
MYL9	no	88.6306	595	high		COX6A1	NMD	77.4009	595	high
SF3B2	no	88.4121	596	high		HNRNPAB	no	77.3982	596	high
TMEM123	no	88.4055	597	high		RBM3	no	77.331	597	high
SDHA	NMD	88.3621	598	high		IDH2	no	77.2548	598	high
TIMP1	no	88.3146	599	high		PHLDA3	no	77.2203	599	high
ATP6V1E1	no	88.1449	600	high		HNRNPU	no	76.9634	600	high
CD9	no	87.8578	601	high		GABARAPL2	no	76.6199	601	high
TRIP6	no	87.8488	602	high		RPL23	no	76.4391	602	high
PABPC4	no	87.809	603	high		EGLN3	no	76.4001	603	high
ATP6V1F	no	87.7468	604	high		SUPT4H1	no	76.3914	604	high
RAB13	no	87.5046	605	high		PHF23	no	76.2675	605	high
GDF15	no	87.4125	606	high		OXTR	no	76.1332	606	high
STOML2	no	87.3338	607	high		PLA1A	no	76.1287	607	high
DNAJA1	no	87.3123	608	high		VCP	NMD	76.0287	608	high
MFSD10	no	87.0149	609	high		HM13	no	75.4699	609	high
ALYREF	no	86.9693	610	high		HADHB	no	75.4248	610	high
CUTA	no	86.956	611	high		PHPT1	no	75.3093	611	high
MAPKAPK3	no	86.8226	612	high		SERPINH1	no	75.2006	612	high
ATP6V1G1	no	86.7162	613	high		HIGD2A	no	75.1469	613	high
EGR1	no	86.6319	614	high		SARS	no	75.1115	614	high
ATP5G1	no	86.5518	615	high		ANXA1	no	75.0781	615	high
TPD52L2	no	86.4683	616	high		SMOC2	no	74.9463	616	high
ECE1	no	86.2903	617	high		KIAA1191	no	74.9034	617	high
RHOC	no	86.2714	618	high		TM9SF2	no	74.8645	618	high
HNRNPA3	no	86.1762	619	high		PGRMC1	no	74.8452	619	high
RANGAP1	no	86.1252	620	high		CD59	no	74.8311	620	high
SLC39A7	no	86.0665	621	high		FLOT1	no	74.5403	621	high
COPE	no	85.8892	622	high		UBA52	no	74.5329	622	high
RRAS2	no	85.8877	623	high		RPL21	no	74.452	623	high
LYPLA2	no	85.6825	624	high		CAPZA1	no	74.4213	624	high
MYDGF	no	85.5818	625	high		VAMP3	no	74.3779	625	high
SRSF9	no	85.5322	626	high		SERPINE2	no	74.3499	626	high
DKK3	no	85.4395	627	high		ITGA6	no	74.3166	627	high
MRPS34	no	85.3918	628	high		PRDX2	no	74.277	628	high
DAPK3	no	85.3595	629	high		TUBB6	no	74.2388	629	high
COX7C	no	85.2298	630	high		UCP2	no	74.0436	630	high
TAF15	no	85.113	631	high		ADAM19	no	74.0353	631	high
CCNG1	no	84.998	632	high		LAPTM4B	no	74.0337	632	high
QPRT	no	84.9893	633	high		UQCRQ	no	73.9804	633	high
ARHGAP29	no	84.9626	634	high		PARK7	no	73.9113	634	high
ATP1B3	no	84.9551	635	high		PLXNB2	no	73.7923	635	high
ARL6IP1	NMD	84.6038	636	high		NDUFV1	no	73.7622	636	high
CKAP4	no	84.4333	637	high		RPL15	no	73.6809	637	high
CS	no	84.3684	638	high		PIGT	no	73.6432	638	high
POLR2E	no	84.3324	639	high		GSTK1	no	73.6048	639	high
CCNB1	no	84.2475	640	high		CLPTM1L	no	73.5979	640	high
THY1	no	84.1747	641	high		TMX2	no	73.4703	641	high
KDELR2	no	84.1676	642	high		DYNLL1	no	73.3568	642	high
CCT5	NMD	84.0364	643	high		TMEM123	no	72.5443	643	high
DCTN2	no	83.8763	644	high		HIGD1A	no	72.5321	644	high
CALM1	NMD	83.8186	645	high		PCBP1	no	72.4371	645	high
HLA-E	no	83.7872	646	high		ATP6AP1	no	72.4127	646	high
GOT2	no	83.7469	647	high		SRRM2	no	72.3644	647	high
CLSTN1	no	83.6307	648	high		ATP6V0B	no	72.3642	648	high
MCM7	no	83.4718	649	high		TUBB2B	no	72.2632	649	high
PON2	no	83.4539	650	high		CD82	no	72.1903	650	high
ATP6V0E1	no	83.4032	651	high		GLRX	no	72.109	651	high
UGCG	no	83.2838	652	high		SNRPN	no	72.0915	652	high
KPNB1	no	83.1781	653	high		SAP18	no	71.9866	653	high
ARPC1A	no	83.076	654	high		ACTR3	no	71.9845	654	high
CCDC124	no	82.9433	655	high		EIF3I	no	71.8062	655	high
SNX3	no	82.9392	656	high		RPL38	no	71.7226	656	high
VDAC3	no	82.9108	657	high		BRI3	no	71.718	657	high
GSTO1	no	82.8745	658	high		RAB1A	no	71.6266	658	high
DDB1	no	82.8442	659	high		HADHA	no	71.5822	659	high
AP2B1	no	82.2052	660	high		RNF187	no	71.5172	660	high
FBLIM1	no	82.0804	661	high		MDH1	no	71.3974	661	high
MAP2K2	no	81.9764	662	high		STK25	no	71.2066	662	high
SAE1	no	81.9592	663	high		CTSB	no	71.1418	663	high
NFKBIZ	no	81.8471	664	high		CTSH	no	71.0835	664	high
CNDP2	no	81.7604	665	high		LMAN2	no	70.9293	665	high
LAMC1	no	81.6699	666	high		TIMM17A	no	70.7199	666	high
RAB1B	no	81.603	667	high		ATP5I	no	70.4591	667	high
POMP	no	81.5207	668	high		ARPC1B	no	70.3672	668	high
ELOVL1	no	81.4996	669	high		TIMM8B	no	70.3355	669	high
GPI	no	81.352	670	high		TSPAN3	no	70.3322	670	high
PRPF19	no	81.2837	671	high		GNB2	no	70.3215	671	high
PSMD13	no	81.2518	672	high		SUMO1	no	70.312	672	high
GUK1	no	81.2259	673	high		C11orf58	no	70.1662	673	high
FOSL1	no	81.1092	674	high		ADAMTS1	no	70.1373	674	high
RAB1A	no	80.8861	675	high		PSMC4	no	69.9367	675	high
SLC25A1	NMD	80.8106	676	high		TMEM30A	no	69.8961	676	high
AP1S1	no	80.6739	677	high		MYOF	no	69.869	677	high
TRAM1	no	80.6713	678	high		PGK1	NMD	69.824	678	high
DDX39A	no	80.4866	679	high		NCSTN	no	69.7871	679	high
LENG8	no	80.4622	680	high		TAGLN2	no	69.7297	680	high
ITM2C	no	80.4328	681	high		ALYREF	no	69.7156	681	high
TYMS	no	80.1866	682	high		HOXB8	no	69.715	682	high
RPL14	no	80.1613	683	high		STT3B	no	69.7058	683	high
PADI2	no	80.1272	684	high		AP1S1	no	69.6444	684	high
PDLIM1	no	80.0906	685	high		QPRT	no	69.5817	685	high
PFDN2	no	80.0471	686	high		C17orf89	no	69.5542	686	high
SLC7A5	no	80.0376	687	high		RAB5C	no	69.53	687	high
NFE2L1	no	79.9989	688	high		ID2	no	69.3024	688	high
C17orf89	no	79.9229	689	high		ANXA6	no	69.3021	689	high
SPNS2	no	79.8443	690	high		PPP2CB	no	69.1	690	high
LMAN2	no	79.8029	691	high		EIF5B	no	69.0708	691	high
VASP	no	79.7476	692	high		CLPTM1	no	68.8685	692	high
BAG6	no	79.5206	693	high		SNRPC	no	68.743	693	high
UROD	no	79.4957	694	high		UGCG	no	68.4713	694	high
SSR3	no	79.4606	695	high		SF3B2	no	68.4174	695	high
VDAC2	no	79.4076	696	high		MMP24-AS1	no	68.3488	696	high
PSMC5	no	79.3997	697	high		DPP7	no	68.3427	697	high
PRELID1	no	79.3722	698	high		TOM1	no	68.2902	698	high
EHD2	no	79.1064	699	high		PSMC3	no	68.2808	699	high
NDUFV1	no	79.1021	700	high		PPP1R3C	no	68.2291	700	high
PPP2R1A	no	79.0768	701	high		CTTN	no	68.2064	701	high
CDC42EP1	no	79.0385	702	high		VDAC2	no	68.1926	702	high
IDH2	no	79.0017	703	high		DLG1	no	68.1775	703	high
MAGED2	no	78.9792	704	high		RPS17	no	68.1759	704	high
LSM4	no	78.7467	705	high		DNAJC8	no	68.0689	705	high
EPHA2	no	78.7403	706	high		MTPN	no	67.7984	706	high
NOP56	NMD	78.5937	707	high		FIS1	no	67.7943	707	high
ST13	no	78.5521	708	high		ADGRG1	no	67.499	708	high
TMEM132A	no	78.4398	709	high		YIPF3	no	67.436	709	high
ATP5G2	no	78.4087	710	high		ERGIC3	no	67.2402	710	high
TXNRD1	no	78.3881	711	high		ADH5	no	67.1992	711	high
DPP7	no	78.2835	712	high		BAK1	no	67.1976	712	high
SPTAN1	NMD	78.243	713	high		RRP36	no	67.1863	713	high
MYADM	no	78.0759	714	high		NAPA	no	67.1258	714	high
PLEC	NMD	77.9401	715	high		RTFDC1	no	67.1107	715	high
CDV3	no	77.8596	716	high		WWTR1	no	66.976	716	high
DHX15	no	77.7608	717	high		UQCRC2	no	66.8557	717	high
GAS5	no	77.6958	718	high		GLB1	no	66.8469	718	high
PLD3	NMD	77.4254	719	high		ATP6V0D1	no	66.8426	719	high
QARS	no	77.313	720	high		HSD17B10	no	66.7355	720	high
COMMD4	no	77.2367	721	high		RNF167	no	66.7196	721	high
DYNLL1	no	77.2088	722	high		TUBA1B	no	66.7085	722	high
HMGB2	no	77.1033	723	high		MDK	no	66.668	723	high
RNH1	no	77.1015	724	high		RPL13	no	66.6511	724	high
NUCB1	no	76.9756	725	high		PVR	no	66.6435	725	high
DHX9	no	76.9426	726	high		CUTA	no	66.6277	726	high
TFPI2	no	76.8457	727	high		TMEM14C	no	66.5339	727	high
POLDIP2	no	76.8332	728	high		SEMA3C	no	66.4671	728	high
YIPF3	no	76.8225	729	high		TIMM23	no	66.28	729	high
COPS6	no	76.6615	730	high		PLAT	no	66.241	730	high
SARAF	no	76.6463	731	high		ATXN10	NMD	66.2198	731	high
PHPT1	no	76.6379	732	high		PRKACA	no	66.1802	732	high
LRRC59	no	76.5374	733	high		USP5	no	66.0698	733	high
PCBD1	no	76.4873	734	high		PPIC	no	65.9571	734	high
EI24	no	76.3807	735	high		HNRNPA3	no	65.8093	735	high
DNM2	NMD	76.2329	736	high		EIF4G1	no	65.8028	736	high
ASNA1	no	76.2243	737	high		CXXC5	no	65.703	737	high
RAB34	no	76.2124	738	high		TMEM38A	no	65.6977	738	high
ITGAV	no	76.1615	739	high		UBE2D3	no	65.5326	739	high
SHC1	no	76.1318	740	high		NPTN	no	65.4987	740	high
ITGB5	no	75.8076	741	high		LAMTOR2	no	65.3901	741	high
GSTK1	no	75.5674	742	high		DAPK3	no	65.3097	742	high
LTBR	no	75.4673	743	high		NOL7	no	65.1628	743	high
SLC25A3	no	75.4584	744	high		ATP5J	no	65.0648	744	high
EID1	no	75.3348	745	high		DCTN2	no	65.0451	745	high
TPM2	NMD	75.2558	746	high		CAV2	no	64.7776	746	high
GNG12	no	75.2216	747	high		CBX3	no	64.6473	747	high
FBXW5	no	75.1923	748	high		NIPSNAP1	no	64.613	748	high
TNFRSF10B	no	74.9659	749	high		HNRNPH2	no	64.6099	749	high
VPS25	no	74.8871	750	high		NDUFB10	no	64.5809	750	high
FLOT2	no	74.8116	751	high		RND3	no	64.3896	751	high
SZRD1	no	74.7581	752	high		YWHAH	no	64.3695	752	high
FAM3C	no	74.6838	753	high		REXO2	no	64.2849	753	high
MDH2	no	74.5956	754	high		TMED2	no	64.2733	754	high
GRINA	no	74.5338	755	high		SLC20A1	no	64.1257	755	high
FURIN	no	74.363	756	high		TM7SF3	no	64.0744	756	high
BANF1	no	74.2522	757	high		SF3B6	no	63.924	757	high
RRBP1	no	74.2315	758	high		PAX8	no	63.8007	758	high
HYOU1	no	74.1238	759	high		NDUFS8	no	63.7908	759	high
VARS	no	73.8959	760	high		DYNC1I2	no	63.7311	760	high
APH1A	no	73.8156	761	high		PNN	no	63.7133	761	high
VEGFA	no	73.7459	762	high		ESYT1	no	63.6489	762	high
FOS	no	73.7015	763	high		GARS	NMD	63.6102	763	high
EIF3K	no	73.69	764	high		LRRFIP1	no	63.2246	764	high
SSNA1	no	73.634	765	high		DAP	no	63.1593	765	high
COPB2	no	73.6167	766	high		PDCD6	no	63.0259	766	high
RAI14	no	73.6162	767	high		UFC1	no	63.0038	767	high
RRAGA	no	73.6001	768	high		SULF2	no	63.0012	768	high
ACTR3	no	73.5955	769	high		SPON2	no	62.9306	769	high
DBI	no	73.4798	770	high		RDH11	no	62.9191	770	high
CTNNAL1	no	73.2144	771	high		GTF3C6	no	62.7825	771	high
APEH	no	73.1301	772	high		APOL2	no	62.7047	772	high
PLOD1	no	73.0712	773	high		UBXN4	no	62.6537	773	high
CLTB	no	72.7421	774	high		MAP2K2	no	62.6297	774	high
SEC11A	no	72.7139	775	high		BANF1	no	62.6143	775	high
FOSL2	no	72.6608	776	high		PSMD1	no	62.5752	776	high
CAPRIN1	no	72.5066	777	high		USMG5	no	62.2077	777	high
MDH1	no	72.3839	778	high		SLC39A7	no	62.1652	778	high
HGS	no	72.307	779	high		TRIM22	no	62.1018	779	high
TUBA4A	NMD	72.2839	780	high		SYPL1	no	62.0943	780	high
VAMP8	no	72.2417	781	high		PALLD	no	62.015	781	high
MICAL2	no	72.1897	782	high		CLSTN2	no	61.8666	782	high
EIF2S3	no	72.1702	783	high		KIF5B	no	61.7732	783	high
TSTA3	no	72.1591	784	high		PSMA7	no	61.6199	784	high
DEGS1	no	72.0296	785	high		SEC13	no	61.6156	785	high
RPL31	no	71.8964	786	high		RBM42	no	61.5439	786	high
DDX17	no	71.8559	787	high		AAMP	no	61.5288	787	high
SNHG5	no	71.7727	788	high		PLS3	no	61.5134	788	high
PUF60	no	71.7477	789	high		SAT1	no	61.3553	789	high
SLC3A2	no	71.6708	790	high		SRSF5	no	61.2167	790	high
SERBP1	no	71.5282	791	high		NEXN	NMD	61.1671	791	high
SNRPE	no	71.4758	792	high		GOT1	no	61.1619	792	high
PVR	no	71.4581	793	high		GIPC1	NMD	61.0574	793	high
ACTR1A	no	71.4439	794	high		UBQLN1	no	60.9813	794	high
SCD	no	71.4189	795	high		ANXA4	no	60.7813	795	high
TECR	no	71.328	796	high		RHBDF1	no	60.7339	796	high
SEP15	no	71.2422	797	high		CAPN1	NMD	60.6459	797	high
HDAC1	no	71.1401	798	high		CLSTN1	no	60.6434	798	high
MAPRE1	no	71.0695	799	high		NAP1L4	no	60.5796	799	high
RBCK1	NMD	71.0567	800	high		ARMCX2	no	60.5695	800	high
DDX1	no	71.0355	801	high		VEGFA	no	60.4819	801	high
CALD1	no	71.0187	802	high		TAF7	no	60.4493	802	high
RUVBL2	no	71.006	803	high		IK	no	60.301	803	high
ADAM15	no	70.8357	804	high		POLR2E	no	60.2943	804	high
GLS	no	70.7469	805	high		TNFAIP2	no	60.1583	805	high
UBXN1	no	70.6803	806	high		NOP56	NMD	60.062	806	high
OSTC	no	70.59	807	high		ENO3	NMD	60.0334	807	high
NCOA4	no	70.5808	808	high		GUK1	no	60.0228	808	high
RPS19BP1	no	70.5444	809	high		PTPRU	no	59.9592	809	high
H2AFY	no	70.5043	810	high		TOB1	no	59.8982	810	high
RAD23B	no	70.329	811	high		PSMB2	no	59.7841	811	high
APMAP	no	70.2695	812	high		OXA1L	no	59.7521	812	high
INSIG1	no	70.2681	813	high		ANXA3	no	59.7486	813	high
COPG1	no	70.2611	814	high		CCNL2	no	59.739	814	high
ADH5	no	70.1011	815	high		RAB6A	no	59.4111	815	high
RABAC1	no	70.0874	816	high		DCDC2	no	59.3903	816	high
SARS	no	69.9981	817	high		COPB2	no	59.2946	817	high
CITED4	no	69.9576	818	high		C1QBP	no	59.2749	818	high
ARF6	no	69.805	819	high		LEPROT	no	59.2599	819	high
MRPL14	no	69.7669	820	high		NDUFA4	no	59.2389	820	high
SH3GL1	no	69.7164	821	high		TOMM20	no	59.1872	821	high
TMED2	no	69.4023	822	high		WSB1	no	59.1781	822	high
HADHA	no	69.3971	823	high		SMARCA4	no	59.1384	823	high
PSMD14	no	69.3941	824	high		PSMC5	no	59.1052	824	high
TMBIM1	no	69.3235	825	high		KARS	NMD	59.0917	825	high
PFDN1	no	69.1417	826	high		RPL22	no	59.017	826	high
DNAJC8	no	69.1315	827	high		DDB1	no	58.9091	827	high
BHLHE40	no	69.1008	828	high		PSMB9	no	58.8869	828	high
KARS	NMD	69.0745	829	high		GNPDA1	no	58.7841	829	high
CD46	no	68.7538	830	high		RNF181	no	58.7822	830	high
ODC1	no	68.688	831	high		TSN	no	58.7804	831	high
PSMC4	no	68.6834	832	high		NCOA4	no	58.771	832	high
ROMO1	no	68.4166	833	high		TNFAIP1	no	58.6128	833	high
G6PD	no	68.41	834	high		GBA	no	58.5478	834	high
PRRC2A	no	68.1711	835	high		RBM39	no	58.5438	835	high
STAT6	no	68.1597	836	high		LAMC1	no	58.5302	836	high
ITM2B	no	68.0442	837	high		VPS25	no	58.4847	837	high
ERP29	no	68.037	838	high		CYSTM1	no	58.4801	838	high
RPL26	no	67.9705	839	high		ISCU	NMD	58.4569	839	high
KIRREL	no	67.9402	840	high		IFITM3	no	58.4466	840	high
PSMD8	no	67.9233	841	high		EZR	no	58.3633	841	high
TOMM20	no	67.8797	842	high		RAB32	no	58.3135	842	high
RNASEK	no	67.8459	843	high		SEP15	no	58.2198	843	high
PDAP1	no	67.78	844	high		SERBP1	no	58.2	844	high
NDUFB10	no	67.4894	845	high		PHB	no	58.174	845	high
SEPT9	NMD	67.4544	846	high		PFDN1	no	58.1611	846	high
SF1	no	67.4251	847	high		EWSR1	no	58.1289	847	high
KTN1	no	67.3115	848	high		RPL23A	no	58.0883	848	high
JAK1	no	67.0821	849	high		DRAP1	no	58.0229	849	high
DBNL	no	67.059	850	high		WSB2	no	57.883	850	high
LMNB2	no	67.038	851	high		TFG	NMD	57.8668	851	high
PPIF	no	66.996	852	high		ARL4C	no	57.8069	852	high
NDST1	no	66.9468	853	high		UBXN1	no	57.6972	853	high
TSPAN4	no	66.9355	854	high		MRPL28	no	57.6711	854	high
CSE1L	no	66.6691	855	high		SNX3	no	57.651	855	high
SUMO1	no	66.6062	856	high		BAX	no	57.5457	856	high
RPL41P5	no	66.5943	857	high		ST6GALNAC4	no	57.5228	857	high
FLNB	no	66.587	858	high		NUDC	no	57.4757	858	high
C11orf58	no	66.5203	859	high		AURKAIP1	no	57.4426	859	high
CTSA	no	66.4689	860	high		XPNPEP1	no	57.4149	860	high
PDLIM4	no	66.4353	861	high		PTBP1	no	57.3787	861	high
DDX3X	no	66.3105	862	high		TNFRSF10B	no	57.3188	862	high
IFITM2	no	66.1956	863	high		IDH1	no	57.2902	863	high
SPTBN1	no	66.1925	864	high		CHPF	no	57.2266	864	high
SIGMAR1	NMD	66.1116	865	high		BAG6	no	57.1991	865	high
DPYSL3	no	66.0526	866	high		UQCRC1	no	57.1702	866	high
ATP5J2	no	65.9952	867	high		POLR2G	no	57.0776	867	high
DLST	no	65.9587	868	high		DNAJC7	no	57.0532	868	high
ATP5I	no	65.9517	869	high		MTA2	no	57.0147	869	high
DCDC2	no	65.9412	870	high		ITGA7	NMD	56.9928	870	high
EIF3A	no	65.9364	871	high		ATP5A1	no	56.7337	871	high
GOLM1	no	65.9267	872	high		RPL36	no	56.7308	872	high
COPA	no	65.8809	873	high		STC2	no	56.6546	873	high
REXO2	no	65.8265	874	high		GPI	no	56.6339	874	high
SRSF3	no	65.7554	875	high		HYOU1	no	56.6215	875	high
TRNP1	no	65.7481	876	high		ZFAND3	no	56.5777	876	high
GLO1	no	65.7175	877	high		ACLY	no	56.5567	877	high
RRP36	no	65.6544	878	high		TNNI1	no	56.2134	878	high
NHP2	no	65.5176	879	high		CCND1	no	56.1509	879	high
PRDX4	no	65.4514	880	high		SDHB	no	56.1294	880	high
BRI3	no	65.4423	881	high		CXCR4	no	56.0929	881	high
SERF2	no	65.4049	882	high		KHDRBS1	no	56.0159	882	high
FUS	NMD	65.3506	883	high		SFPQ	no	55.9854	883	high
RHOT2	no	65.2528	884	high		HOXB7	no	55.8949	884	high
ADAMTS1	no	65.2437	885	high		ANXA11	NMD	55.8131	885	high
TFDP1	no	65.231	886	high		ATP2A2	no	55.8018	886	high
DEK	no	65.221	887	high		IER3	no	55.745	887	high
GTF3A	no	65.167	888	high		AMIGO2	no	55.7432	888	high
VPS28	no	65.1346	889	high		G3BP2	no	55.6143	889	high
EFHD2	no	65.0925	890	high		EIF5	no	55.6079	890	high
SNRPC	no	65.0264	891	high		MAP1LC3C	no	55.5785	891	high
NAP1L4	no	64.995	892	high		APMAP	no	55.489	892	high
ITGA5	no	64.871	893	high		TCEAL4	no	55.4676	893	high
NQO1	no	64.8463	894	high		LAMTOR5	no	55.3262	894	high
YKT6	no	64.7972	895	high		ARPC4	no	55.3248	895	high
SBDS	no	64.7965	896	high		CAB39	no	55.3087	896	high
SERINC1	no	64.7135	897	high		MTCH1	no	55.2641	897	high
HN1	no	64.6758	898	high		USF2	no	55.1409	898	high
AP3D1	no	64.6703	899	high		FAM50A	no	54.9949	899	high
ADGRG1	no	64.662	900	high		GBP1	no	54.9609	900	high
CAPZA1	no	64.5893	901	high		RPL32	no	54.9098	901	high
PTPRF	no	64.5487	902	high		REEP5	no	54.7916	902	high
BCL2L1	no	64.5251	903	high		NPEPPS	no	54.7723	903	high
AAMP	no	64.5014	904	high		SYNGR2	no	54.6843	904	high
GPS1	no	64.4219	905	high		DPM1	NMD	54.6771	905	high
UBXN6	no	64.2356	906	high		H2AFZ	no	54.6666	906	high
ILF3	no	64.2342	907	high		FERMT2	no	54.5787	907	high
CRIM1	no	64.224	908	high		RRAGA	no	54.5775	908	high
FIBP	no	64.1951	909	high		ATP5L	no	54.5635	909	high
BASP1	no	64.1915	910	high		JUND	no	54.5536	910	high
PHB	no	64.0446	911	high		PCNP	no	54.5051	911	high
DYNC1I2	no	63.7647	912	high		PSMD13	no	54.4773	912	high
ANXA7	no	63.7422	913	high		CHCHD3	no	54.4516	913	high
PLAT	no	63.6835	914	high		C8orf4	no	54.4321	914	high
COX5A	no	63.6266	915	high		RHOC	no	54.4049	915	high
NDUFA1	no	63.5606	916	high		SUMO3	no	54.4048	916	high
PRKCDBP	no	63.4873	917	high		LTBR	no	54.4041	917	high
MYBL2	no	63.4013	918	high		MRPS34	no	54.3915	918	high
NT5DC2	no	63.3862	919	high		ITGA5	no	54.3688	919	high
NCSTN	no	63.371	920	high		BTG2	no	54.3525	920	high
MMP7	no	63.2626	921	high		CAP2	no	54.3285	921	high
COPB1	no	63.2498	922	high		LSM4	no	54.3248	922	high
ERH	no	63.2349	923	high		CDC123	no	54.2987	923	high
MRPS15	no	63.2321	924	high		ZFP36L1	no	54.2938	924	high
TFG	NMD	63.2183	925	high		G6PC3	no	54.2778	925	high
TMA7	no	63.1554	926	high		CDCP1	no	54.2132	926	high
RRAS	no	63.0841	927	high		FAM98A	no	54.1331	927	high
TCEAL9	no	62.9559	928	high		ILK	NMD	54.1292	928	high
SMARCB1	no	62.9499	929	high		NCAM1	no	54.1268	929	high
NOL7	no	62.9258	930	high		IDI1	no	54.1009	930	high
SIRPA	no	62.8727	931	high		TAF10	no	54.069	931	high
GLUD1	no	62.6931	932	high		CD2AP	no	54.052	932	high
MRPL28	no	62.6321	933	high		ZNF622	no	53.9563	933	high
UQCRQ	no	62.6302	934	high		CRIM1	no	53.8637	934	high
PHC2	no	62.6271	935	high		UBE2G2	no	53.7347	935	high
MTPN	no	62.5767	936	high		MRPS6	no	53.7304	936	high
COX6A1	NMD	62.5508	937	high		MRPL3	NMD	53.7203	937	high
HES1	no	62.543	938	high		MRPL24	no	53.7175	938	high
FKBP10	no	62.427	939	high		UGP2	no	53.7106	939	high
ATP6V0D1	no	62.4142	940	high		SLC3A2	no	53.7005	940	high
LRP10	no	62.3678	941	high		MLLT11	no	53.6201	941	high
CST3	no	62.3054	942	high		RTCB	no	53.6088	942	high
NAXE	no	62.1669	943	high		HNRNPA1	NMD	53.5189	943	high
TMEM259	no	62.1657	944	high		TGOLN2	no	53.4397	944	high
FIS1	no	62.0974	945	high		UBE2L6	no	53.4348	945	high
FPGS	no	62.0841	946	high		SRSF6	no	53.3809	946	high
SLC39A1	no	62.0817	947	high		DDR1	no	53.3511	947	high
TFRC	no	62.0164	948	high		ACTN1	no	53.3468	948	high
TIMM23	no	61.9841	949	high		IMPA2	no	53.3129	949	high
BICC1	no	61.9768	950	high		ACO2	no	53.2932	950	high
SYPL1	no	61.9728	951	high		COX7C	no	53.27	951	high
SERINC2	no	61.9724	952	high		TMBIM1	no	53.2662	952	high
FSTL1	no	61.9191	953	high		FLNC	NMD	53.2623	953	high
NORAD	no	61.8595	954	high		TKT	no	53.2193	954	high
CDCP1	no	61.8377	955	high		GOT2	no	53.2075	955	high
TCIRG1	no	61.8345	956	high		PSAT1	no	53.1754	956	high
ARPC4	no	61.8328	957	high		CCT4	no	53.1197	957	high
UFC1	no	61.7995	958	high		KHSRP	no	53.0347	958	high
TNFAIP2	no	61.7672	959	high		TMEM64	no	52.9399	959	high
SRRT	no	61.7191	960	high		SPTBN1	no	52.8855	960	high
MAF1	no	61.7188	961	high		POLE3	no	52.8054	961	high
WDR6	no	61.5411	962	high		ARPC1A	no	52.7935	962	high
PKN1	no	61.5342	963	high		COPE	no	52.7858	963	high
MRPL3	NMD	61.5142	964	high		TMEM259	no	52.7658	964	high
HMGB1	no	61.359	965	high		ZFAND6	no	52.6302	965	high
PFKFB3	no	61.2376	966	high		DNAJB6	NMD	52.5414	966	high
TM4SF1	no	61.1894	967	high		PEPD	no	52.359	967	high
HMG20B	no	61.1332	968	high		INSIG1	no	52.3441	968	high
USP22	no	61.0956	969	high		KLHDC3	no	52.3055	969	high
WWTR1	no	61.0818	970	high		KPNB1	no	52.1486	970	high
COL7A1	no	61.0502	971	high		IQGAP1	no	52.1457	971	high
ATP5L	no	61.0011	972	high		RPL27A	no	52.0101	972	high
PPP2CB	no	60.9864	973	high		PSMD6	no	51.9412	973	high
FAM50A	no	60.9843	974	high		STIP1	no	51.9192	974	high
CD320	no	60.9678	975	high		MT-TH	no	51.8975	975	high
C1orf43	no	60.9075	976	high		SNRPD3	no	51.872	976	high
HNRNPH3	no	60.8886	977	high		AHCY	no	51.8441	977	high
MRPL15	no	60.8326	978	high		SSR4	no	51.691	978	high
SEC13	no	60.7674	979	high		ANKRD10-IT1	no	51.5979	979	high
SDHB	no	60.7513	980	high		ACAA1	no	51.5481	980	high
SF3B4	no	60.665	981	high		COPG1	no	51.5278	981	high
TMEM147	no	60.6307	982	high		SND1	no	51.4906	982	high
COX7A2	no	60.5279	983	high		TM9SF3	no	51.4098	983	high
NUCKS1	no	60.4969	984	high		ELOVL5	NMD	51.339	984	high
PCNP	no	60.4787	985	high		CMPK1	no	51.3179	985	high
RAB32	no	60.4232	986	high		MYDGF	no	51.2705	986	high
NACA	no	60.3183	987	high		HLA-F	no	51.2663	987	high
NOSIP	no	60.2866	988	high		TM7SF2	no	51.194	988	high
SHMT2	no	60.2126	989	high		EIF1B	no	51.1838	989	high
ATIC	no	60.2064	990	high		HNF1B	no	51.1811	990	high
NOC2L	no	60.1187	991	high		SORT1	no	51.0797	991	high
PSME2	no	60.0215	992	high		HLA-H	no	51.0288	992	high
TM9SF2	no	59.9427	993	high		HOXB2	no	51.0192	993	high
P3H2	no	59.937	994	high		ACTR1A	no	50.9539	994	high
HSD17B10	no	59.761	995	high		ARFGAP1	no	50.8941	995	high
GTF3C6	no	59.7338	996	high		NOLC1	no	50.8563	996	high
C19orf53	no	59.6086	997	high		SRPRA	no	50.8313	997	high
TIMM17A	no	59.6062	998	high		COPA	no	50.8182	998	high
CHMP1A	no	59.5586	999	high		JAK1	no	50.7885	999	high
RAB5C	no	59.5027	1000	high		FLII	no	50.7844	1000	high
ARCN1	no	59.4682	1001	high		ANAPC13	no	50.6211	1001	high
COL6A1	NMD	59.4209	1002	high		EIF4A3	no	50.5768	1002	high
LMF2	no	59.3885	1003	high		VAMP8	no	50.5737	1003	high
SDCBP	no	59.3565	1004	high		C7orf73	no	50.5715	1004	high
NEU1	no	59.3305	1005	high		RHOBTB3	no	50.4793	1005	high
JUN	no	59.2956	1006	high		PRPF19	no	50.3778	1006	high
SEC61G	no	59.2566	1007	high		BDH2	no	50.3053	1007	high
TMEM165	no	59.1913	1008	high		GRINA	no	50.2865	1008	high
TACC3	no	59.1911	1009	high		MAP1A	no	50.2045	1009	high
HNRNPDL	NMD	59.1057	1010	high		EIF4B	no	50.0625	1010	high
FASN	no	59.0668	1011	high		HNRNPL	no	50.0092	1011	high
C4orf48	no	59.0072	1012	high		FURIN	no	49.9658	1012	high
NECTIN2	no	59.0009	1013	high		FDPS	no	49.9279	1013	high
ABRACL	no	58.9857	1014	high		TAX1BP1	no	49.8672	1014	high
MAL2	no	58.9708	1015	high		KLHL41	NMD	49.835	1015	high
RBM39	no	58.85	1016	high		TPP1	NMD	49.8281	1016	high
SNX17	no	58.7175	1017	high		TMEM63B	no	49.81	1017	high
SRSF1	no	58.6664	1018	high		UBA1	NMD	49.7916	1018	high
GNS	no	58.6035	1019	high		FKBP2	no	49.7694	1019	high
SLC38A2	no	58.5949	1020	high		FBXW5	no	49.7614	1020	high
PARP1	no	58.5326	1021	high		TRIAP1	no	49.7397	1021	high
NCEH1	no	58.5037	1022	high		RPN1	no	49.72	1022	high
USMG5	no	58.4048	1023	high		UBE2L3	no	49.6769	1023	high
MANF	no	58.3979	1024	high		TCIRG1	no	49.6728	1024	high
TBCB	no	58.3519	1025	high		SERF2	no	49.597	1025	high
HIGD1A	no	58.2962	1026	high		ATP6AP2	no	49.59	1026	high
RTCB	no	58.2701	1027	high		BTG1	no	49.5821	1027	high
PFKL	no	58.2376	1028	high		YWHAB	no	49.535	1028	high
S100A13	no	58.1247	1029	high		PLEKHB2	no	49.4963	1029	high
RRM2	no	57.9875	1030	high		SIGMAR1	NMD	49.4748	1030	high
SNU13	no	57.9351	1031	high		RPS19BP1	no	49.4454	1031	high
EBNA1BP2	no	57.9307	1032	high		MRPL32	no	49.4442	1032	high
IK	no	57.8892	1033	high		APRT	no	49.4168	1033	high
CRYZ	no	57.8856	1034	high		GLRX5	no	49.372	1034	high
SNX5	no	57.8747	1035	high		PIP4K2C	no	49.3711	1035	high
RND3	no	57.8719	1036	high		GALNT1	no	49.2091	1036	high
POLR2G	no	57.6536	1037	high		COPZ1	no	49.2048	1037	high
LAMB2	NMD	57.6141	1038	high		HNRNPF	no	49.1561	1038	high
TAF10	no	57.4918	1039	high		TLN1	no	49.1242	1039	high
RNPEP	no	57.435	1040	high		PA2G4	no	49.1225	1040	high
MMP24-AS1	no	57.2882	1041	high		TMED10	no	49.0478	1041	high
CENPB	no	57.2722	1042	high		JUN	no	49.0332	1042	high
ARL6IP5	no	57.2694	1043	high		HNRNPH1	no	49.0057	1043	high
HSPA4	no	57.2635	1044	high		WARS	NMD	48.9267	1044	high
LSM7	no	57.1957	1045	high		SMARCB1	no	48.8958	1045	high
TRPC4AP	no	57.1845	1046	high		ATXN2L	no	48.8823	1046	high
MMADHC	no	57.1236	1047	high		RHBDD2	no	48.8731	1047	high
PSMD1	no	57.0323	1048	high		CD9	no	48.8485	1048	high
ATP6V1B2	no	56.9795	1049	high		FGFBP1	no	48.771	1049	high
CCDC85B	no	56.9758	1050	high		ATP1B3	no	48.714	1050	high
MRPL18	no	56.9567	1051	high		STT3A	no	48.7117	1051	high
MET	NMD	56.9201	1052	high		MIR133B	no	48.6941	1052	high
TRIM8	no	56.8792	1053	high		GPAA1	no	48.6899	1053	high
SCARB2	no	56.8721	1054	high		HOXB9	no	48.5345	1054	high
SF3B6	no	56.8369	1055	high		ATP13A2	NMD	48.5182	1055	high
MGLL	no	56.8281	1056	high		RUVBL2	no	48.4501	1056	high
FAM32A	no	56.8133	1057	high		SEC11A	no	48.3699	1057	high
FSTL3	no	56.768	1058	high		IDH3G	no	48.3495	1058	high
SUPT5H	no	56.762	1059	high		SLC20A2	no	48.2658	1059	high
GALE	no	56.7491	1060	high		ATP5F1	no	48.2326	1060	high
IARS	no	56.7339	1061	high		ARL8B	no	48.1919	1061	high
MPG	no	56.6799	1062	high		GAMT	no	48.1865	1062	high
CAST	no	56.6479	1063	high		MATR3	NMD	48.0087	1063	high
NECAP2	no	56.5915	1064	high		RPS23	no	48.0031	1064	high
ARHGAP1	no	56.5895	1065	high		CPXM2	no	47.9029	1065	high
SSB	no	56.5033	1066	high		RAB10	no	47.8869	1066	high
PIGT	no	56.4894	1067	high		SPTAN1	NMD	47.8727	1067	high
ATN1	no	56.4675	1068	high		YPEL5	no	47.8136	1068	high
MARS	NMD	56.4578	1069	high		CCDC124	no	47.7537	1069	high
FAM96B	no	56.4255	1070	high		ARCN1	no	47.7437	1070	high
MYRF	no	56.3256	1071	high		UBXN6	no	47.7436	1071	high
TSR3	no	56.3214	1072	high		PTP4A1	no	47.6536	1072	high
RARS	no	56.2624	1073	high		PRMT1	no	47.6365	1073	high
REC8	no	56.0885	1074	high		HIST1H4H	no	47.603	1074	high
HSPG2	NMD	56.0827	1075	high		GLYR1	no	47.5536	1075	high
EIF4A3	no	56.022	1076	high		AKR1C3	no	47.4811	1076	high
SLBP	no	56.0116	1077	high		ARMCX3	no	47.4773	1077	high
C16orf13	no	56.0073	1078	high		EIF3A	no	47.4462	1078	high
PCBP2	no	55.9637	1079	high		NEFL	NMD	47.4352	1079	high
RBBP7	no	55.9559	1080	high		FKBP8	no	47.4028	1080	high
SHKBP1	no	55.9558	1081	high		ADAM9	no	47.393	1081	high
AP2A1	no	55.9461	1082	high		MOAP1	no	47.3488	1082	high
TRMT112	no	55.8724	1083	high		SH3GL1	no	47.33	1083	high
RAB11B	no	55.7942	1084	high		SH3BGRL	no	47.2988	1084	high
RAB10	no	55.7388	1085	high		SEMA3F	no	47.2863	1085	high
MTA2	no	55.7081	1086	high		MAL2	no	47.2838	1086	high
TGOLN2	no	55.6303	1087	high		TMEM171	no	47.2509	1087	high
EFEMP2	no	55.592	1088	high		RABAC1	no	47.2256	1088	high
EIF4EBP1	no	55.5615	1089	high		JTB	no	47.1999	1089	high
CAMK2N1	no	55.5405	1090	high		PSMB6	no	47.1882	1090	high
HNF1B	no	55.4904	1091	high		MICU1	no	47.1519	1091	high
LEPROT	no	55.3898	1092	high		CRYZ	no	47.1461	1092	high
PHLDA2	no	55.3653	1093	high		NOSIP	no	47.1293	1093	high
AARS	NMD	55.3531	1094	high		PUF60	no	47.037	1094	high
HCFC1R1	no	55.3026	1095	high		PPP2R1A	no	47.007	1095	high
SHISA2	no	55.2724	1096	high		HIST1H2AC	no	47.0004	1096	high
CTB-50L17.10	no	55.2653	1097	high		GOLGA7	no	46.9966	1097	high
FHL2	no	55.2626	1098	high		TGFBR2	no	46.7686	1098	high
MRPL52	no	55.2415	1099	high		COPB1	no	46.7616	1099	high
SUMF2	no	55.2288	1100	high		UROD	no	46.7274	1100	high
FLOT1	no	55.2061	1101	high		EPDR1	no	46.6939	1101	high
TRA2B	no	55.1664	1102	high		MTCO2P12	no	46.6829	1102	high
TPX2	no	55.1619	1103	high		HNRNPD	no	46.6787	1103	high
PFN2	no	55.1364	1104	high		ZFAND5	no	46.6709	1104	high
JTB	no	55.0306	1105	high		MAMDC2	no	46.6162	1105	high
SPON1	no	55.0083	1106	high		RP11-736N17.9	no	46.5056	1106	high
RBM42	no	54.9858	1107	high		STX4	no	46.5005	1107	high
RBMX	no	54.8694	1108	high		XPO1	no	46.4671	1108	high
PRPF8	no	54.8137	1109	high		KRT19	no	46.4186	1109	high
CTDNEP1	no	54.806	1110	high		RPS3	no	46.4052	1110	high
MTCO1P12	no	54.792	1111	high		MOSPD1	no	46.3484	1111	high
CYSTM1	no	54.635	1112	high		TSPAN12	no	46.3294	1112	high
CDK4	no	54.5233	1113	high		UBE2E3	no	46.3051	1113	high
SRGN	no	54.4876	1114	high		CLINT1	no	46.3007	1114	high
TNFRSF1A	no	54.4803	1115	high		CHD4	no	46.3004	1115	high
RNF181	no	54.3796	1116	high		HECTD3	no	46.294	1116	high
PGRMC1	no	54.3381	1117	high		HOXA9	no	46.2708	1117	high
PXN	no	54.1839	1118	high		OSTM1	no	46.262	1118	high
SUMO3	no	54.1566	1119	high		RAB1B	no	46.1951	1119	high
IL6	no	54.0975	1120	high		SDC4	no	46.171	1120	high
TAPBP	no	54.0476	1121	high		RNF6	no	46.1653	1121	high
SGTA	no	54.0199	1122	high		PLA2G16	no	46.1515	1122	high
CDK2AP2	no	53.9942	1123	high		FAT1	no	46.1278	1123	high
EIF2S2	no	53.9571	1124	high		BCAT1	no	46.1028	1124	high
EVA1B	no	53.9531	1125	high		APH1A	no	46.0445	1125	high
MCM4	no	53.9443	1126	high		UBE2H	no	46.0343	1126	high
MATR3	NMD	53.9156	1127	high		BCR	no	46.0131	1127	high
SSR4	no	53.9028	1128	high		CDKN1C	no	45.9977	1128	high
CPNE1	no	53.8846	1129	high		ATP6V1A	no	45.9343	1129	high
CBX1	no	53.8559	1130	high		CDH2	no	45.8741	1130	high
PPP1CB	no	53.756	1131	high		LMNA	NMD	45.8711	1131	high
L1CAM	NMD	53.7289	1132	high		FBXO7	no	45.8545	1132	high
MAP1LC3B	no	53.7244	1133	high		LIMS1	no	45.8496	1133	high
VAMP3	no	53.683	1134	high		AP2B1	no	45.8231	1134	high
SHISA5	no	53.6722	1135	high		AHSA1	no	45.8154	1135	high
AMOTL2	no	53.6693	1136	high		LRRC17	no	45.7951	1136	high
SNRPD3	no	53.6604	1137	high		CRLS1	no	45.7826	1137	high
TWF2	no	53.4752	1138	high		SPNS1	no	45.7753	1138	high
XRN2	no	53.4371	1139	high		ST3GAL5	no	45.7714	1139	high
INPPL1	no	53.2792	1140	high		SLC12A7	no	45.7358	1140	high
PA2G4	no	53.1728	1141	high		DNAJB1	no	45.6925	1141	high
IPO5	no	53.1481	1142	high		ACSL4	no	45.6876	1142	high
ZDHHC7	no	53.1435	1143	high		EPHA2	no	45.6445	1143	high
COLGALT1	no	53.1224	1144	high		MYL6B	no	45.5612	1144	high
AUP1	no	53.0802	1145	high		TNIP1	no	45.4762	1145	high
PNPLA2	NMD	52.989	1146	high		SUPT5H	no	45.4729	1146	high
TNFAIP1	no	52.9742	1147	high		MPG	no	45.4611	1147	high
ANLN	no	52.9511	1148	high		SEPT7	no	45.295	1148	high
ILK	NMD	52.7802	1149	high		CD99L2	no	45.1964	1149	high
TMEM54	no	52.764	1150	high		BRMS1	no	45.1402	1150	high
SLC2A4RG	no	52.7601	1151	high		ZRANB2	no	45.1398	1151	high
MCM3	no	52.7348	1152	high		MRPS15	no	45.1095	1152	high
ADD1	no	52.7145	1153	high		TAPBP	no	45.1021	1153	high
ANKRD1	NMD	52.6515	1154	high		GNPTAB	no	45.095	1154	high
FH	no	52.6343	1155	high		CCT5	NMD	45.0684	1155	high
USP5	no	52.5341	1156	high		AP3S1	no	45.0486	1156	high
NRBP1	no	52.493	1157	high		CD276	no	45.0184	1157	high
SUMO2	no	52.4439	1158	high		TMEM208	no	45.0048	1158	high
SLC16A3	no	52.3795	1159	high		HNRNPM	no	44.9928	1159	high
DTYMK	no	52.3564	1160	high		FAM49B	no	44.9857	1160	high
PTPA	no	52.3454	1161	high		SMPD1	no	44.9807	1161	high
CAV1	no	52.336	1162	high		ZDHHC5	no	44.9602	1162	high
RAD23A	no	52.1923	1163	high		NDUFB3	no	44.9073	1163	high
UBQLN1	no	52.1213	1164	high		RIOK3	no	44.9047	1164	high
SLC35B2	no	52.0515	1165	high		NDUFB9	no	44.8901	1165	high
DPP4	no	51.9939	1166	high		PEF1	no	44.884	1166	high
TOMM34	no	51.9421	1167	high		ATF6B	no	44.8806	1167	high
PLK1	no	51.8882	1168	high		ANKRD2	no	44.871	1168	high
ELOVL5	NMD	51.8446	1169	high		MRPL20	no	44.8103	1169	high
UBE2Z	no	51.7762	1170	high		HDAC1	no	44.7846	1170	high
DDX21	no	51.7598	1171	high		ATP5O	no	44.7791	1171	high
SRSF6	no	51.7509	1172	high		ANKRD52	no	44.7616	1172	high
MAPKAPK2	no	51.7391	1173	high		MRPL36	no	44.7616	1173	high
FARSA	no	51.7222	1174	high		ATP5G2	no	44.7109	1174	high
ITPR3	NMD	51.6341	1175	high		GPS1	no	44.6813	1175	high
BCAR1	no	51.6205	1176	high		NPNT	no	44.6783	1176	high
KIF1C	NMD	51.5546	1177	high		RAD23A	no	44.6274	1177	high
NDUFS2	no	51.5546	1178	high		UBE2Q1	no	44.6222	1178	high
PEF1	no	51.5424	1179	high		LPCAT1	no	44.62	1179	high
CHMP2A	no	51.5037	1180	high		LGALS3	no	44.6126	1180	high
DCTD	no	51.5028	1181	high		MEF2A	no	44.6065	1181	high
TGFB1I1	no	51.4891	1182	high		CNOT11	no	44.5659	1182	high
OPTN	NMD	51.43	1183	high		MRPL15	no	44.5026	1183	high
NUTF2	no	51.4293	1184	high		ADAMTS14	no	44.472	1184	high
SRSF7	no	51.4256	1185	high		TMEM230	no	44.4236	1185	high
MRPL24	no	51.3642	1186	high		RNF11	no	44.4186	1186	high
CD276	no	51.2122	1187	high		COPS6	no	44.3752	1187	high
ETF1	no	51.1574	1188	high		NECTIN2	no	44.3565	1188	high
THRAP3	no	51.1472	1189	high		TMEM86A	no	44.3349	1189	high
AHCYL1	no	51.1259	1190	high		TSC22D1	no	44.3347	1190	high
LAMTOR1	no	51.1245	1191	high		FKBP3	no	44.2687	1191	high
HADHB	no	51.1183	1192	high		TUBG1	no	44.2539	1192	high
NPC2	no	51.0792	1193	high		ITFG1	no	44.235	1193	high
G6PC3	no	51.0783	1194	high		PTMS	no	44.2012	1194	high
RHEB	no	51.0665	1195	high		ARHGEF2	no	44.1442	1195	high
RPL37	no	51.0413	1196	high		MCFD2	no	44.1223	1196	high
PSMD6	no	50.9869	1197	high		PPP1R18	no	44.0847	1197	high
PGLS	no	50.9436	1198	high		MYLK	no	44.0651	1198	high
ZC3H7B	no	50.7952	1199	high		OGDH	no	43.9983	1199	high
OAT	no	50.7896	1200	high		FIBP	no	43.9781	1200	high
TMEM8A	no	50.7679	1201	high		BCKDHB	no	43.9716	1201	high
MRPL37	no	50.7141	1202	high		SH3GLB2	no	43.8812	1202	high
CRLS1	no	50.6934	1203	high		LDB1	no	43.8797	1203	high
LGALS3	no	50.6933	1204	high		RPS21	no	43.8507	1204	high
AKR7A2	no	50.5752	1205	high		LIMA1	no	43.784	1205	high
HK1	NMD	50.4328	1206	high		RBM24	no	43.6616	1206	high
DAZAP2	no	50.3409	1207	high		CHCHD10	NMD	43.6419	1207	high
XPO1	no	50.307	1208	high		DDX3X	no	43.5582	1208	high
CDC123	no	50.3025	1209	high		CDC42SE1	no	43.5545	1209	high
DVL1	no	50.3009	1210	high		IGF2R	no	43.518	1210	high
LIF	no	50.2885	1211	high		MTCH2	no	43.4891	1211	high
STT3A	no	50.2862	1212	high		SEPT9	NMD	43.4804	1212	high
TARS	no	50.2841	1213	high		DOCK9	no	43.4246	1213	high
HMGN4	no	50.2506	1214	high		UBAP2L	no	43.4095	1214	high
MTCH2	no	50.2417	1215	high		SRSF1	no	43.3713	1215	high
FDPS	no	50.2259	1216	high		WDR45B	no	43.3381	1216	high
SDC1	no	50.2213	1217	high		PDIA6	no	43.3117	1217	high
SNRNP200	no	50.2064	1218	high		SYPL2	no	43.2974	1218	high
WSB2	no	50.1591	1219	high		PDHB	no	43.2604	1219	high
NPC1	no	50.1066	1220	high		PRNP	no	43.2255	1220	high
UQCRC2	no	50.0519	1221	high		GABARAPL1	no	43.1729	1221	high
ITPA	no	50.0168	1222	high		HNRNPUL1	no	43.1447	1222	high
AHSA1	no	49.8784	1223	high		RHEB	no	43.1007	1223	high
MRPL51	no	49.8607	1224	high		CCDC53	no	43.0735	1224	high
LRRFIP1	no	49.6585	1225	high		PRRC2A	no	43.0591	1225	high
SRSF2	no	49.6405	1226	high		MAN2B1	no	43.044	1226	high
CLPP	no	49.5987	1227	high		PDAP1	no	43.0408	1227	high
UQCR10	no	49.5382	1228	high		BCKDK	no	43.039	1228	high
CDC42BPB	no	49.5131	1229	high		STAU1	no	42.9797	1229	high
SEC14L1	no	49.4835	1230	high		C6orf62	no	42.854	1230	high
CLPTM1L	no	49.4472	1231	high		CCND3	no	42.8106	1231	high
TGFBR2	no	49.4272	1232	high		SLC25A11	no	42.7989	1232	high
TOP2A	no	49.4209	1233	high		GPRC5C	no	42.729	1233	high
UBAP2L	no	49.3895	1234	high		PNPLA2	NMD	42.717	1234	high
GNL3	no	49.3573	1235	high		BECN1	no	42.7041	1235	high
ATP2A2	no	49.3389	1236	high		MARS	NMD	42.6955	1236	high
STT3B	no	49.2761	1237	high		LRRN4	no	42.591	1237	high
ATXN10	NMD	49.2686	1238	high		NECAP2	no	42.5874	1238	high
FUCA1	no	49.2549	1239	high		LINC01629	no	42.5834	1239	high
UBE2D3	no	49.1972	1240	high		PLEKHO1	no	42.5384	1240	high
RIC8A	no	49.1917	1241	high		FLOT2	no	42.5318	1241	high
OS9	no	49.1794	1242	high		MSANTD3	no	42.4501	1242	high
MT-TL2	no	49.1373	1243	high		VARS	no	42.3533	1243	high
GALNT14	no	49.1254	1244	high		EGR1	no	42.2848	1244	high
AP1B1	no	49.1021	1245	high		C9orf16	no	42.279	1245	high
COL6A2	NMD	49.0997	1246	high		ERP29	no	42.27	1246	high
SNRPA	no	49.0228	1247	high		SNTB1	no	42.2617	1247	high
SRSF5	no	49.0018	1248	high		WEE1	no	42.2399	1248	high
GALNT2	no	48.9814	1249	high		PFDN2	no	42.2191	1249	high
SEPW1	no	48.8982	1250	high		API5	no	42.2078	1250	high
DYNC1H1	NMD	48.8436	1251	high		PAPOLA	no	42.1995	1251	high
SMTN	no	48.7624	1252	high		OS9	no	42.1768	1252	high
MAP4K4	no	48.7328	1253	high		MCU	no	42.1571	1253	high
SPOCK1	no	48.6988	1254	high		RHOQ	no	42.041	1254	high
MT-TS2	no	48.6191	1255	high		CDK5RAP3	no	42.0222	1255	high
EIF3L	no	48.6098	1256	high		PJA2	no	42.0025	1256	high
CLPTM1	no	48.6081	1257	high		CNN2	no	41.9919	1257	high
ID3	no	48.5865	1258	high		IGFBP5	no	41.9351	1258	high
IARS2	no	48.5637	1259	high		WBSCR22	no	41.9313	1259	high
JUNB	no	48.5613	1260	high		PTP4A2	no	41.899	1260	high
IPO7	no	48.5071	1261	high		MANF	no	41.8429	1261	high
TMEM109	no	48.4828	1262	high		HDLBP	no	41.7916	1262	high
WDR45B	no	48.4736	1263	high		RPS28	no	41.7849	1263	high
SNRPA1	no	48.4731	1264	high		TSPYL1	no	41.7544	1264	high
PNRC2	no	48.4227	1265	high		IARS	no	41.7337	1265	high
LARP1	no	48.421	1266	high		SLC4A11	no	41.6886	1266	high
C15orf52	no	48.3864	1267	high		STAT1	no	41.6848	1267	high
CSTB	no	48.3159	1268	high		TRMT112	no	41.6362	1268	high
NINJ1	no	48.2657	1269	high		MRPL13	no	41.6067	1269	high
HACD3	no	48.264	1270	high		DHX9	no	41.583	1270	high
NFKBIA	no	48.2508	1271	high		LINCMD1	no	41.5732	1271	high
TMED10	no	48.2317	1272	high		ABRACL	no	41.5605	1272	high
PTPN11	no	48.2251	1273	high		ITPA	no	41.5371	1273	high
ATP5O	no	48.2053	1274	high		PTDSS2	no	41.5146	1274	high
TES	no	48.1807	1275	high		ID3	no	41.4796	1275	high
OCIAD1	no	48.1721	1276	high		CHI3L1	no	41.4554	1276	high
STAT1	no	48.1707	1277	high		EIF3J	no	41.3862	1277	high
BZW1	no	48.1643	1278	high		RPL14	no	41.3416	1278	high
OTUB1	no	48.1441	1279	high		SNHG19	no	41.3111	1279	high
TUBG1	no	48.124	1280	high		TSPO	no	41.3109	1280	high
LAMTOR2	no	48.1187	1281	high		CLPP	no	41.3061	1281	high
NIPSNAP1	no	48.1039	1282	high		CYBA	no	41.2959	1282	high
HNRNPH2	no	48.0756	1283	high		SCAMP3	no	41.2309	1283	high
THOC7	no	48.0437	1284	high		PPID	no	41.2147	1284	high
DARS	no	48.0238	1285	high		CARS2	no	41.1991	1285	high
NANS	no	48.0076	1286	high		SLC25A3	no	41.1197	1286	high
NDUFA4	no	47.9362	1287	high		NDUFA3	no	41.1078	1287	high
TACSTD2	no	47.8819	1288	high		UBE2E1	no	41.0799	1288	high
LY6E	no	47.8136	1289	high		AP3D1	no	41.0658	1289	high
SLC52A2	NMD	47.7592	1290	high		SHC1	no	41.0306	1290	high
PHLDA1	no	47.7426	1291	high		FUS	NMD	41.0197	1291	high
ALDH1B1	no	47.7405	1292	high		SNRPA	no	41.0087	1292	high
SFN	no	47.7207	1293	high		DRG1	no	40.9814	1293	high
CHD4	no	47.6422	1294	high		MYL1	NMD	40.9549	1294	high
AKT1	no	47.6268	1295	high		SUMO2	no	40.9531	1295	high
SCAMP4	no	47.5608	1296	high		TSTA3	no	40.9236	1296	high
NASP	no	47.5502	1297	high		VPS28	no	40.9215	1297	high
PPP6R1	no	47.5279	1298	high		RNF114	no	40.9034	1298	high
MBOAT7	no	47.3724	1299	high		SUCLG1	NMD	40.8745	1299	high
SNORD86	no	47.328	1300	high		ARRDC3	no	40.8712	1300	high
CIRBP	no	47.3267	1301	high		ZMPSTE24	no	40.8286	1301	high
GTF2F1	no	47.3229	1302	high		BRD2	no	40.8054	1302	high
PTP4A2	no	47.2928	1303	high		SCRN1	no	40.7926	1303	high
GADD45A	no	47.2888	1304	high		ARFGAP3	no	40.7693	1304	high
ATP1B1	no	47.2761	1305	high		ACVR1	NMD	40.7684	1305	high
ANP32A	no	47.2533	1306	high		CALM3	NMD	40.7524	1306	high
WBP2	no	47.223	1307	high		PSMC2	no	40.6977	1307	high
UBE2S	no	47.2073	1308	high		HTRA1	no	40.6617	1308	high
UBE2E1	no	47.1363	1309	high		CNN1	no	40.6071	1309	high
NCLN	no	47.117	1310	high		RBMX	no	40.5191	1310	high
TIMM13	no	47.1139	1311	high		PCBP4	no	40.4778	1311	high
ITGB3	no	47.083	1312	high		SKP2	no	40.4527	1312	high
SEMA3C	no	47.0772	1313	high		SFT2D1	no	40.4284	1313	high
SNHG8	no	47.0704	1314	high		ACSL1	no	40.3013	1314	high
TOP1	no	47.0704	1315	high		GLDC	no	40.2711	1315	high
BOP1	no	47.0452	1316	high		TRIM8	no	40.2698	1316	high
ATP6AP1	no	47.0224	1317	high		PYGB	no	40.2396	1317	high
ARF3	no	47.0159	1318	high		TP53I3	no	40.2362	1318	high
GNG11	no	47.0115	1319	high		GSTO1	no	40.2122	1319	high
SIGLEC15	no	46.861	1320	high		CHMP1B	no	40.1647	1320	high
POLD2	no	46.8235	1321	high		RARRES2	no	40.1138	1321	high
SEPT11	no	46.7824	1322	high		GDE1	no	40.0816	1322	high
EMD	NMD	46.7471	1323	high		SSB	no	40.0612	1323	high
SF3B1	no	46.7276	1324	high		F2R	no	40.0479	1324	high
PITRM1	no	46.7136	1325	high		CTNND1	no	40.0384	1325	high
CDH2	no	46.6596	1326	high		SERPINI1	no	39.8867	1326	high
FKBP3	no	46.6593	1327	high		SNX5	no	39.8702	1327	high
PRKAR1A	no	46.6494	1328	high		SRSF9	no	39.8453	1328	high
ADAR	no	46.603	1329	high		SSFA2	no	39.8299	1329	high
IFI27L2	no	46.5628	1330	high		WDR82	no	39.8109	1330	high
NOLC1	no	46.5264	1331	high		NMT1	no	39.8019	1331	high
RCC2	no	46.449	1332	high		SF3B1	no	39.7766	1332	high
LIMK1	no	46.4388	1333	high		PSME3	no	39.7101	1333	high
STARD7	no	46.3946	1334	high		GULP1	no	39.6858	1334	high
DIAPH1	no	46.39	1335	high		C5orf24	no	39.6835	1335	high
TBC1D9B	no	46.3781	1336	high		GYPC	no	39.6815	1336	high
GDI1	no	46.373	1337	high		MYD88	no	39.6673	1337	high
UXS1	no	46.3619	1338	high		SF3B4	no	39.658	1338	high
NOP58	no	46.3423	1339	high		PPP1R15A	no	39.6451	1339	high
DNAJB1	no	46.3329	1340	high		UBA3	no	39.5737	1340	high
SRPRA	no	46.2233	1341	high		PREPL	NMD	39.5717	1341	high
RNF10	no	46.2037	1342	high		PRR13	no	39.524	1342	high
ATP5F1	no	46.1457	1343	high		TINAGL1	no	39.5043	1343	high
PTTG1	no	46.1394	1344	high		LAMA5	NMD	39.4886	1344	high
USF2	no	46.1281	1345	high		MAP7D1	no	39.4842	1345	high
PMEPA1	no	46.1273	1346	high		AES	no	39.4691	1346	high
MYC	no	46.1265	1347	high		KTN1	no	39.4623	1347	high
PRR13	no	46.0801	1348	high		ADD1	no	39.4589	1348	high
MZT2B	no	46.0778	1349	high		MPC1	no	39.3461	1349	high
MRPL20	no	46.0747	1350	high		PGLS	no	39.3307	1350	high
CCL2	no	46.0472	1351	high		CERS2	no	39.2473	1351	high
ATP5J	no	46.0305	1352	high		JAM3	no	39.1945	1352	high
SH3BP4	no	46.0087	1353	high		ANXA7	no	39.1125	1353	high
LMNB1	no	45.9946	1354	high		SLC35F5	no	39.1101	1354	high
MEA1	no	45.9898	1355	high		FUBP3	no	39.0564	1355	high
TMEM50A	no	45.9589	1356	high		KRT17	no	39.0476	1356	high
SBNO2	no	45.8878	1357	high		GNPTG	no	39.0467	1357	high
NELFB	no	45.8732	1358	high		TOR1A	NMD	39.0459	1358	high
GSS	no	45.8632	1359	high		TUG1	no	39.0176	1359	high
ZFAND5	no	45.8587	1360	high		FBLIM1	no	39.0053	1360	high
PPP1R15A	no	45.8548	1361	high		SEPHS2	no	38.9728	1361	high
COPZ1	no	45.8095	1362	high		SLC25A23	no	38.9722	1362	high
EIF5	no	45.8066	1363	high		SDPR	no	38.9155	1363	high
CMPK1	no	45.7807	1364	high		FNDC3B	no	38.907	1364	high
CHCHD3	no	45.7572	1365	high		NREP	no	38.8715	1365	high
EHD1	no	45.7141	1366	high		GSPT1	no	38.8481	1366	high
LONP1	no	45.7057	1367	high		PTPN11	no	38.8393	1367	high
EPRS	no	45.6987	1368	high		PGS1	no	38.8103	1368	high
NDUFS4	no	45.6552	1369	high		CES2	no	38.8038	1369	high
SLC4A2	no	45.6394	1370	high		RAB13	no	38.7868	1370	high
SNORD96A	no	45.6334	1371	high		EIF3B	no	38.7836	1371	high
PIEZO1	no	45.625	1372	high		TRIM27	no	38.7311	1372	high
IMPA2	no	45.599	1373	high		HNRNPH3	no	38.7195	1373	high
TM9SF3	no	45.5117	1374	high		HEXB	NMD	38.7115	1374	high
COL1A1	no	45.4886	1375	high		ALPK3	NMD	38.5924	1375	high
ZC3H15	no	45.4542	1376	high		REPIN1	no	38.5803	1376	high
IDH3B	no	45.4313	1377	high		SLC4A2	no	38.5653	1377	high
BZW2	no	45.4276	1378	high		RNH1	no	38.5471	1378	high
CTNND1	no	45.2773	1379	high		PTPN12	no	38.5443	1379	high
ARFGAP1	no	45.2391	1380	high		MRPL52	no	38.5271	1380	high
AEBP1	no	45.1913	1381	high		CDC16	no	38.5014	1381	high
LTBP2	no	45.0805	1382	high		PRCC	no	38.477	1382	high
YARS	NMD	45.0369	1383	high		RRAS2	no	38.4686	1383	high
PRNP	no	45.0227	1384	high		GGA2	no	38.3801	1384	high
RPSAP58	no	45.0062	1385	high		CSRP2	no	38.3641	1385	high
DTD1	no	44.9963	1386	high		SRRT	no	38.3362	1386	high
WDR34	no	44.9926	1387	high		RBBP7	no	38.31	1387	high
POLR2A	no	44.9888	1388	high		H1F0	no	38.3036	1388	high
TMEM214	no	44.9609	1389	high		STUB1	NMD	38.294	1389	high
SPINT1	no	44.9412	1390	high		CREB3	no	38.2757	1390	high
UBE2M	no	44.9075	1391	high		LAD1	no	38.2671	1391	high
YTHDF2	no	44.8385	1392	high		CAST	no	38.2643	1392	high
MYL6B	no	44.8234	1393	high		OGT	no	38.2587	1393	high
ZNHIT1	no	44.7762	1394	high		HSPB8	NMD	38.2418	1394	high
DUS1L	no	44.7521	1395	high		NAA10	no	38.2368	1395	high
NAPA	no	44.7292	1396	high		ATP6V1C1	no	38.2357	1396	high
GBA	no	44.6147	1397	high		CSNK1D	no	38.2223	1397	high
SYNGR2	no	44.6112	1398	high		NUDT14	no	38.2171	1398	high
STAT3	no	44.6088	1399	high		MRPS18B	no	38.2062	1399	high
AMD1	no	44.5907	1400	high		TUSC3	no	38.1178	1400	high
CAB39	no	44.5802	1401	high		WNT10A	no	38.0371	1401	high
RPS6KA4	no	44.5254	1402	high		SELT	no	37.9581	1402	high
AKR1A1	no	44.5151	1403	high		CDK2AP2	no	37.9475	1403	high
PAM	no	44.4697	1404	high		RRAD	no	37.9385	1404	high
GPRC5C	no	44.4596	1405	high		XBP1	no	37.9343	1405	high
HIGD2A	no	44.4508	1406	high		GLO1	no	37.9256	1406	high
NPTN	no	44.4468	1407	high		TRPC4AP	no	37.9224	1407	high
PDHB	no	44.4326	1408	high		FDFT1	no	37.8947	1408	high
ATP6AP2	no	44.42	1409	high		ERH	no	37.8735	1409	high
PAICS	no	44.3792	1410	high		CASP7	no	37.8514	1410	high
CERS2	no	44.3743	1411	high		NDUFA2	no	37.7947	1411	high
CD74	no	44.3677	1412	high		PCMT1	no	37.7805	1412	high
CSNK1D	no	44.3635	1413	high		SLC2A8	no	37.7003	1413	high
RRM1	no	44.3378	1414	high		KDELR2	no	37.6786	1414	high
PLOD3	no	44.2997	1415	high		STOML2	no	37.6724	1415	high
VPS29	no	44.2461	1416	high		CDIP1	no	37.6715	1416	high
SOX4	no	44.2154	1417	high		SUPT6H	no	37.6692	1417	high
DPP3	no	44.2139	1418	high		RSL1D1	no	37.6184	1418	high
ISYNA1	no	44.2003	1419	high		GLTSCR2	no	37.5393	1419	high
SERPINH1	no	44.1832	1420	high		ELOVL1	no	37.5117	1420	high
PSME3	no	44.1575	1421	high		HSPH1	no	37.4947	1421	high
PES1	no	44.1547	1422	high		AP2S1	no	37.4183	1422	high
MARCKS	no	44.15	1423	high		STAT2	no	37.3909	1423	high
TOMM7	no	44.0797	1424	high		KIRREL	no	37.3841	1424	high
REEP5	no	44.0551	1425	high		TXN2	no	37.368	1425	high
ATXN2L	no	44.0315	1426	high		MAEA	no	37.363	1426	high
PIN1	no	44.0079	1427	high		ALDH9A1	no	37.3597	1427	high
NELFCD	no	43.9604	1428	high		RSU1	no	37.3281	1428	high
FUBP1	no	43.8781	1429	high		ARMT1	no	37.2902	1429	high
RBX1	no	43.8541	1430	high		USP22	no	37.2774	1430	high
CUEDC2	no	43.8412	1431	high		BRE	no	37.2325	1431	high
PERP	no	43.7968	1432	high		FUCA1	no	37.1817	1432	high
XBP1	no	43.7828	1433	high		TMEM179B	no	37.1775	1433	high
NEDD8	no	43.7601	1434	high		HGS	no	37.1575	1434	high
WBSCR22	no	43.7569	1435	high		POR	no	37.1383	1435	high
MAL	no	43.7139	1436	high		LAMP2	NMD	37.1371	1436	high
IDH3G	no	43.7102	1437	high		ZC3H15	no	37.1218	1437	high
PIH1D1	no	43.6168	1438	high		DYNC1LI2	no	37.0624	1438	high
COL6A3	NMD	43.5911	1439	high		NUDT16L1	no	37.056	1439	high
ABL1	no	43.5568	1440	high		CXCL5	no	37.0432	1440	high
PAF1	no	43.4733	1441	high		VPS29	no	37.0129	1441	high
UBXN4	no	43.4473	1442	high		NDUFB11	no	37.0077	1442	high
KIF5B	no	43.3942	1443	high		HSPA2	no	37	1443	high
PTOV1	no	43.3494	1444	high		TMEM167A	no	36.9976	1444	high
C19orf60	no	43.3379	1445	high		HCP5	no	36.9875	1445	high
TWF1	no	43.3345	1446	high		GTF2F1	no	36.9286	1446	high
FKBP2	no	43.3299	1447	high		COQ9	NMD	36.9216	1447	high
AURKB	no	43.3295	1448	high		SERINC3	no	36.857	1448	high
DNMT1	NMD	43.318	1449	high		CDC42BPB	no	36.8508	1449	high
DDX23	no	43.2871	1450	high		C6orf48	no	36.8378	1450	high
CCNL2	no	43.2795	1451	high		GTF2F2	no	36.814	1451	high
SSBP1	no	43.2725	1452	high		ARFGAP2	no	36.7457	1452	high
MT-TH	no	43.2582	1453	high		U2AF2	no	36.7451	1453	high
COA3	no	43.2385	1454	high		CD44	no	36.734	1454	high
GADD45GIP1	no	43.2232	1455	high		PPP2CA	no	36.7203	1455	high
FUCA2	no	43.2227	1456	high		TAF9	no	36.7016	1456	high
FAM168B	no	43.2001	1457	high		RP11-73M18.8	no	36.6884	1457	high
SCAMP3	no	43.1988	1458	high		WNT7A	no	36.6866	1458	high
PEPD	no	43.1679	1459	high		PRPF8	no	36.6644	1459	high
ZWINT	no	43.1607	1460	high		GORASP2	no	36.627	1460	high
SEC31A	no	43.1527	1461	high		HSBP1	no	36.5564	1461	high
TCEAL8	no	43.1097	1462	high		XRN2	no	36.5036	1462	high
SEL1L3	no	43.0691	1463	high		RAB12	no	36.4994	1463	high
ETFA	NMD	43.0691	1464	high		HNRNPDL	NMD	36.4901	1464	high
MRPS16	no	43.0611	1465	high		CTB-50L17.10	no	36.4786	1465	high
OAZ2	no	43.0331	1466	high		PSMD12	no	36.4698	1466	high
DNAJB6	NMD	42.9912	1467	high		NUTF2	no	36.4575	1467	high
B4GALT1	no	42.9875	1468	high		PCBP2	no	36.4448	1468	high
DNPH1	no	42.9857	1469	high		STAT6	no	36.4433	1469	high
AKAP12	no	42.9591	1470	high		DDX42	no	36.4346	1470	high
GLMP	no	42.9523	1471	high		MRPL34	no	36.4179	1471	high
SCYL1	NMD	42.919	1472	high		GNG12	no	36.4125	1472	high
CSNK1E	no	42.898	1473	high		GSR	no	36.4053	1473	high
G3BP2	no	42.8668	1474	high		MME	NMD	36.3728	1474	high
ERGIC1	no	42.8548	1475	high		PDLIM4	no	36.3485	1475	high
MOGS	no	42.8478	1476	high		TUSC2	no	36.3464	1476	high
RABL6	no	42.7964	1477	high		SLC39A6	no	36.338	1477	high
CRIP2	no	42.7722	1478	high		TMEM147	no	36.2947	1478	high
ATF6B	no	42.7683	1479	high		NRDC	no	36.2029	1479	high
VMP1	no	42.7374	1480	high		ADAM12	no	36.1972	1480	high
DENR	no	42.7116	1481	high		ARMCX1	no	36.1879	1481	high
PACSIN2	no	42.6777	1482	high		PTPA	no	36.174	1482	high
BRMS1	no	42.6643	1483	high		RANBP1	no	36.1488	1483	high
FTSJ1	no	42.6279	1484	high		DCAF11	no	36.0202	1484	high
PLA2G16	no	42.5838	1485	high		NTN4	no	36.0171	1485	high
MCM5	no	42.57	1486	high		ZNF664	no	35.9903	1486	high
LAMP2	NMD	42.5238	1487	high		TARS	no	35.9836	1487	high
HERPUD1	no	42.5139	1488	high		SLC2A1	no	35.9718	1488	high
NEAT1	no	42.5114	1489	high		GBAS	no	35.9575	1489	high
DCTN1	NMD	42.4991	1490	high		DDX47	no	35.9556	1490	high
IMMT	no	42.4239	1491	high		SAMM50	no	35.9477	1491	high
UBE2C	no	42.381	1492	high		LONP1	no	35.9407	1492	high
ECI2	no	42.3603	1493	high		AGRN	NMD	35.9088	1493	high
MYLK	no	42.2948	1494	high		ADAR	no	35.9036	1494	high
NDUFB9	no	42.273	1495	high		TUBA4A	NMD	35.8872	1495	high
NME4	no	42.2082	1496	high		ECI2	no	35.8782	1496	high
PNP	no	42.2061	1497	high		GBE1	NMD	35.8517	1497	high
UBAP1	NMD	42.19	1498	high		RPS2P5	no	35.85	1498	high
RNPS1	no	42.1846	1499	high		THBS1	no	35.8491	1499	high
NELFE	no	42.1842	1500	high		ANP32A	no	35.8465	1500	high
PARP4	no	42.1842	1501	high		NID1	no	35.8404	1501	high
STUB1	NMD	42.1696	1502	high		ZFYVE21	no	35.8286	1502	high
MLEC	no	42.1512	1503	high		MRPS21	no	35.7875	1503	high
PQBP1	no	41.9667	1504	high		PSMD14	no	35.786	1504	high
SNX6	no	41.9244	1505	high		ZFR	no	35.7832	1505	high
C9orf16	no	41.9172	1506	high		PDIA4	no	35.7499	1506	high
ABCE1	no	41.8681	1507	high		RHOB	no	35.7379	1507	high
SRSF11	no	41.8592	1508	high		SNRPD2	no	35.7267	1508	high
FBXO7	no	41.8229	1509	high		PABPC4	no	35.7117	1509	high
C6orf62	no	41.7926	1510	high		NDFIP1	no	35.707	1510	high
NRDC	no	41.7807	1511	high		YTHDF3	no	35.7058	1511	high
MAEA	no	41.7648	1512	high		MMADHC	no	35.6769	1512	high
TGFB1	no	41.7457	1513	high		KIAA0319L	no	35.6673	1513	high
CDK16	no	41.6619	1514	high		DBNL	no	35.6655	1514	high
NPM3	no	41.6369	1515	high		LENG8	no	35.5874	1515	high
TMEM9	no	41.6101	1516	high		PNRC2	no	35.5722	1516	high
UBE2E3	no	41.6043	1517	high		SZRD1	no	35.5687	1517	high
EIF2AK1	no	41.4962	1518	high		MRPL44	NMD	35.5337	1518	high
HEXB	NMD	41.4595	1519	high		TMEM109	no	35.4987	1519	high
KIAA0100	no	41.4468	1520	high		NPC1	no	35.4893	1520	high
MRPL32	no	41.423	1521	high		TGFBI	no	35.4866	1521	high
DGCR2	no	41.3867	1522	high		NSFL1C	no	35.4322	1522	high
NDUFA12	no	41.3847	1523	high		NSUN2	no	35.422	1523	high
TTLL12	no	41.3827	1524	high		SF1	no	35.421	1524	high
KLHDC3	no	41.375	1525	high		CNP	no	35.4181	1525	high
E2F4	no	41.2976	1526	high		PHLDA1	no	35.3901	1526	high
SEPT7	no	41.2954	1527	high		ACIN1	no	35.3891	1527	high
GRHPR	no	41.2943	1528	high		RAB11A	no	35.3393	1528	high
SLC2A6	no	41.2939	1529	high		MRPS10	no	35.3002	1529	high
DDX47	no	41.2614	1530	high		DNM2	NMD	35.2984	1530	high
CREB3	no	41.2395	1531	high		CD46	no	35.2869	1531	high
CSNK1G2	no	41.2348	1532	high		ACOT8	no	35.2853	1532	high
TOMM40	no	41.1969	1533	high		MT-TQ	no	35.2667	1533	high
CDC16	no	41.1897	1534	high		TMEM183A	no	35.2604	1534	high
WDR82	no	41.1748	1535	high		COX7B	no	35.2283	1535	high
LSM2	no	41.1534	1536	high		NOP58	no	35.227	1536	high
PNMA1	no	41.1286	1537	high		TTYH3	no	35.2114	1537	high
LDLR	no	41.124	1538	high		EMC4	no	35.1789	1538	high
PMPCA	no	41.1175	1539	high		FUBP1	no	35.1593	1539	high
NDUFS6	no	41.1132	1540	high		ZNHIT1	no	35.1316	1540	high
TXN2	no	41.0889	1541	high		MAP3K7CL	no	35.0187	1541	high
ATRAID	no	41.0864	1542	high		TBCB	no	35.0173	1542	high
CDC34	no	41.0828	1543	high		CXCL1	no	35.017	1543	high
DDR1	no	41.0753	1544	high		B4GALT5	no	34.9944	1544	high
TTC1	no	41.0627	1545	high		FOXC1	no	34.9751	1545	high
ACTR1B	no	41.0624	1546	high		SPTLC1	NMD	34.9207	1546	high
TNC	no	41.0416	1547	high		ATPIF1	no	34.8802	1547	high
SRP72	no	41.033	1548	high		LGR4	no	34.8765	1548	high
BCKDK	no	41.0167	1549	high		ETFA	NMD	34.8741	1549	high
LPCAT1	no	41.0021	1550	high		PAIP1	no	34.8674	1550	high
RNF167	no	40.9908	1551	high		NHP2	no	34.8496	1551	high
FAM120A	no	40.941	1552	high		KRCC1	no	34.8381	1552	high
SF3A2	no	40.9361	1553	high		AKIRIN2	no	34.7868	1553	high
F3	no	40.8826	1554	high		COMMD9	no	34.7431	1554	high
H1FX	no	40.8731	1555	high		DDX1	no	34.7348	1555	high
SUCLG1	NMD	40.8663	1556	high		TCEA3	no	34.7277	1556	high
CDK5RAP3	no	40.7698	1557	high		C4orf3	no	34.7255	1557	high
TPP1	NMD	40.7658	1558	high		NDUFA8	no	34.7139	1558	high
XPO6	no	40.7639	1559	high		H3F3A	no	34.7062	1559	high
SEMA7A	no	40.753	1560	high		SPOCK1	no	34.7036	1560	high
GLB1	no	40.7354	1561	high		CPNE1	no	34.6939	1561	high
CXXC5	no	40.7198	1562	high		HIST2H2BE	no	34.6905	1562	high
FADS3	no	40.6769	1563	high		SSNA1	no	34.6612	1563	high
UBE2L3	no	40.6709	1564	high		ABCF1	no	34.6581	1564	high
CTSL	no	40.6652	1565	high		ATP13A3	no	34.6479	1565	high
ELAC2	no	40.6602	1566	high		SNX17	no	34.6453	1566	high
ICMT	no	40.6488	1567	high		BOD1	no	34.638	1567	high
NDUFB3	no	40.6142	1568	high		AXL	no	34.6222	1568	high
RPL7L1	no	40.6062	1569	high		ARL1	no	34.6134	1569	high
TMEM184B	no	40.5804	1570	high		PLEKHM2	no	34.5915	1570	high
GLYR1	no	40.5109	1571	high		SH3GLB1	no	34.581	1571	high
NR2F6	no	40.5053	1572	high		ANAPC5	no	34.5445	1572	high
MRPS18B	no	40.4844	1573	high		SDC2	no	34.54	1573	high
SUPT16H	no	40.4477	1574	high		TADA3	no	34.5289	1574	high
MED15	no	40.3848	1575	high		NACA	no	34.5199	1575	high
ANAPC5	no	40.3805	1576	high		TMED4	no	34.5002	1576	high
SMARCA4	no	40.3726	1577	high		CAV1	no	34.4949	1577	high
MRPS35	no	40.3448	1578	high		MRFAP1L1	no	34.4544	1578	high
SMOX	no	40.2104	1579	high		MFN2	NMD	34.4476	1579	high
SCAMP2	no	40.1387	1580	high		MRPL18	no	34.4179	1580	high
NDUFAF3	no	40.0596	1581	high		IVNS1ABP	no	34.4123	1581	high
CLUH	no	40.0545	1582	high		TOMM22	no	34.405	1582	high
AGPAT2	no	40.0457	1583	high		SLC31A2	no	34.3959	1583	high
SREBF1	no	39.9715	1584	high		EMC10	no	34.374	1584	high
MAP4	no	39.9637	1585	high		SMIM15	no	34.3681	1585	high
NDUFA2	no	39.9482	1586	high		SLC6A8	no	34.3587	1586	high
STAU1	no	39.8888	1587	high		TSPAN2	no	34.3067	1587	high
KITLG	no	39.8839	1588	high		SNHG8	no	34.2979	1588	high
SAT2	no	39.8702	1589	high		RNF7	no	34.2859	1589	high
NUSAP1	no	39.8696	1590	high		LRP10	no	34.2842	1590	high
ADIPOR1	no	39.8322	1591	high		DDX21	no	34.2659	1591	high
MRPS2	no	39.8275	1592	high		MKRN1	no	34.2546	1592	high
IPO4	no	39.8058	1593	high		SLBP	no	34.2484	1593	high
RAD21	no	39.7926	1594	high		ETF1	no	34.2375	1594	high
RPL22L1	no	39.7905	1595	high		DNTTIP1	no	34.2195	1595	high
UBE2H	no	39.7497	1596	high		MT-TS2	no	34.2092	1596	high
KIF12	no	39.6541	1597	high		LARP1	no	34.1976	1597	high
CLDN11	no	39.6338	1598	high		FAS	no	34.1173	1598	high
M6PR	no	39.6215	1599	high		COL8A1	no	34.0889	1599	high
LAMTOR4	no	39.5879	1600	high		PLIN3	no	34.0749	1600	high
PNN	no	39.5526	1601	high		RPL34	no	34.074	1601	high
CHTF8	no	39.5316	1602	high		LINC01420	no	34.0605	1602	high
LINC00998	no	39.4668	1603	high		EMP3	no	34.0447	1603	high
KDM1A	no	39.4006	1604	high		MRPL51	no	34.0441	1604	high
SLC38A1	no	39.3125	1605	high		RBCK1	NMD	34.0218	1605	high
DCTPP1	no	39.3033	1606	high		TOMM7	no	33.9743	1606	high
DDX42	no	39.2912	1607	high		TGFB2	no	33.9648	1607	high
PLEKHB2	no	39.288	1608	high		PPIF	no	33.9512	1608	high
HP1BP3	no	39.2642	1609	high		SSBP1	no	33.9466	1609	high
FAM107B	no	39.2304	1610	high		OPTN	NMD	33.9197	1610	high
PTP4A1	no	39.221	1611	high		ITGAV	no	33.9135	1611	high
PPP5C	no	39.205	1612	high		IRF1	no	33.9103	1612	high
ARHGEF1	no	39.1902	1613	high		LAP3	no	33.8631	1613	high
SCAF1	no	39.124	1614	high		ARF3	no	33.8592	1614	high
EPCAM	no	39.111	1615	high		NOC2L	no	33.8141	1615	high
ATP6V1D	no	39.1	1616	high		ALAD	no	33.7953	1616	high
COASY	no	39.0924	1617	high		HMGCS1	no	33.7637	1617	high
S100A4	no	39.092	1618	high		DDX56	no	33.7524	1618	high
TMSB4XP8	no	39.051	1619	high		APOL1	no	33.7449	1619	high
SEPN1	no	39.0047	1620	high		PURB	no	33.7421	1620	high
KIAA1191	no	38.9583	1621	high		KRT7	no	33.7417	1621	high
ABCF1	no	38.9309	1622	high		MICAL2	no	33.7407	1622	high
NSUN2	no	38.8577	1623	high		MLEC	no	33.7232	1623	high
TFE3	no	38.8547	1624	high		CYB5B	no	33.7043	1624	high
ACO1	no	38.8408	1625	high		HMGB3	no	33.6837	1625	high
WDR18	no	38.8362	1626	high		SEC61G	no	33.6581	1626	high
YIF1B	no	38.8048	1627	high		RIC8A	no	33.6496	1627	high
FLNC	NMD	38.7934	1628	high		SLC25A1	NMD	33.6311	1628	high
ETS1	no	38.7709	1629	high		MAP4K4	no	33.6177	1629	high
DDX56	no	38.7639	1630	high		HMGCR	no	33.6092	1630	high
INF2	NMD	38.7321	1631	high		HERPUD1	no	33.5926	1631	high
NAA10	no	38.7221	1632	high		OLA1	no	33.5864	1632	high
PRPS1	NMD	38.7129	1633	high		B3GAT3	no	33.5859	1633	high
INTS1	no	38.6803	1634	high		MET	NMD	33.5808	1634	high
TMEM256-PLSCR3	no	38.6478	1635	high		CPSF3	no	33.5623	1635	high
POLE3	no	38.64	1636	high		SGTA	no	33.5319	1636	high
REPIN1	no	38.5975	1637	high		CHMP5	no	33.529	1637	high
MRPS6	no	38.5289	1638	high		COX6C	no	33.3865	1638	high
MRPL41	no	38.4874	1639	high		MRPS16	no	33.3449	1639	high
TMX2	no	38.4794	1640	high		CHMP2A	no	33.3312	1640	high
RSL24D1	no	38.4753	1641	high		PITRM1	no	33.322	1641	high
TNKS1BP1	no	38.4687	1642	high		DHX15	no	33.2933	1642	high
TMEM106C	no	38.4552	1643	high		SPG20	NMD	33.2903	1643	high
ARL8B	no	38.4544	1644	high		PAF1	no	33.2787	1644	high
ACTL6A	no	38.386	1645	high		POFUT1	no	33.2472	1645	high
SMYD2	no	38.3695	1646	high		LITAF	NMD	33.1826	1646	high
USP10	no	38.3676	1647	high		SIM2	no	33.1695	1647	high
EIF2A	no	38.3423	1648	high		GOLGA2	NMD	33.1657	1648	high
ZDHHC12	no	38.3397	1649	high		HMGA1	no	33.1275	1649	high
HDAC7	no	38.336	1650	high		MOGS	no	33.1049	1650	high
LINC00973	no	38.3206	1651	high		DDX41	no	33.0936	1651	high
TRAF4	no	38.2864	1652	high		TIMMDC1	no	33.0162	1652	high
FABP5	no	38.286	1653	high		ATIC	no	33.0009	1653	high
CD82	no	38.2727	1654	high		SNX4	no	32.9814	1654	high
SAFB	no	38.2679	1655	high		CAPZA2	no	32.9658	1655	high
LARS	no	38.2189	1656	high		JKAMP	no	32.9529	1656	high
CRK	no	38.1944	1657	high		OTUB1	no	32.9423	1657	high
AATF	no	38.1664	1658	high		C1orf43	no	32.9194	1658	high
ECT2	no	38.1426	1659	high		METAP2	no	32.9065	1659	high
HSF1	no	38.1389	1660	high		TSEN34	no	32.8543	1660	high
ALDH18A1	NMD	38.1176	1661	high		RAB5B	no	32.8538	1661	high
FADS2	no	38.0787	1662	high		SLC38A2	no	32.853	1662	high
NAE1	no	38.066	1663	high		PPP5C	no	32.8472	1663	high
SSBP4	no	38.0591	1664	high		RAB2A	no	32.8246	1664	high
WSB1	no	38.0436	1665	high		DAG1	NMD	32.8003	1665	high
ABR	no	38.0434	1666	high		CNR1	no	32.7949	1666	high
YAP1	no	38.0409	1667	high		RNF10	no	32.7743	1667	high
KIAA1522	no	38.0277	1668	high		CPSF7	no	32.7732	1668	high
HMGN3	no	37.9993	1669	high		LSM7	no	32.7667	1669	high
CDC42SE1	no	37.9958	1670	high		DCTN4	no	32.756	1670	high
RNF126	no	37.9858	1671	high		BTBD1	no	32.6823	1671	high
H2AFJ	no	37.9814	1672	high		SYF2	no	32.6749	1672	high
CSNK2A1	no	37.9756	1673	high		CDC25B	no	32.6688	1673	high
NACC1	no	37.9703	1674	high		BCHE	no	32.66	1674	high
CIAO1	no	37.9547	1675	high		TRA2A	no	32.6413	1675	high
SST	no	37.9484	1676	high		CFL2	NMD	32.6278	1676	high
PSMB8	no	37.938	1677	high		ZFP91	no	32.6163	1677	high
LAMB3	no	37.8485	1678	high		HDDC2	no	32.6095	1678	high
IVNS1ABP	no	37.8326	1679	high		NAP1L1	no	32.5813	1679	high
ZMAT2	no	37.8224	1680	high		COX5A	no	32.577	1680	high
EFTUD2	no	37.7677	1681	high		CHPF2	no	32.5539	1681	high
TSPYL1	no	37.7615	1682	high		MICU2	no	32.5539	1682	high
EXT2	no	37.7371	1683	high		MRPL53	no	32.5539	1683	high
ARL2	no	37.7344	1684	high		DYNLRB1	no	32.5274	1684	high
CEP55	no	37.6912	1685	high		SAFB	no	32.5112	1685	high
DUSP5	no	37.6875	1686	high		PSMC6	no	32.4944	1686	high
SNORD45B	no	37.6871	1687	high		GAA	NMD	32.4827	1687	high
COPS3	no	37.6807	1688	high		MFSD14A	no	32.4719	1688	high
RHOD	no	37.6652	1689	high		LIMK2	no	32.4677	1689	high
HSPBP1	no	37.6346	1690	high		FOS	no	32.4431	1690	high
NCOR2	no	37.5936	1691	high		PNMA1	no	32.4282	1691	high
ATP6V0B	no	37.5779	1692	high		MMP11	no	32.3692	1692	high
KIFC3	no	37.5601	1693	high		PSMD11	no	32.361	1693	high
UXT	no	37.5267	1694	high		DVL3	no	32.3556	1694	high
ZFAND6	no	37.5118	1695	high		SNRPE	no	32.3546	1695	high
FOXM1	no	37.5103	1696	high		SEPT11	no	32.3537	1696	high
HRAS	NMD	37.4982	1697	high		GRB2	no	32.3529	1697	high
SHARPIN	no	37.49	1698	high		HMGCL	no	32.3504	1698	high
TMEM2	no	37.476	1699	high		YME1L1	no	32.3493	1699	high
RTFDC1	no	37.4706	1700	high		LZTS2	no	32.3334	1700	high
MCRS1	no	37.4564	1701	high		MRPS35	no	32.3125	1701	high
ATP2C1	no	37.4333	1702	high		RAF1	NMD	32.2826	1702	high
PTPRJ	no	37.4325	1703	high		DDX49	no	32.2815	1703	high
PRPF6	no	37.3885	1704	high		FAM168B	no	32.2724	1704	high
MRPS26	no	37.388	1705	high		FAM96B	no	32.265	1705	high
SAP18	no	37.365	1706	high		COMT	no	32.2363	1706	high
FAM84B	no	37.3364	1707	high		RELA	no	32.2175	1707	high
CHPF2	no	37.335	1708	high		CPVL	no	32.2071	1708	high
AP3S1	no	37.3298	1709	high		SNHG3	no	32.2052	1709	high
STMN3	no	37.3094	1710	high		MT1F	no	32.1991	1710	high
PPP4R1	no	37.2767	1711	high		PNISR	no	32.1926	1711	high
LYPLA1	no	37.2633	1712	high		SEC31A	no	32.1745	1712	high
DNAJC7	no	37.238	1713	high		CAMK2N1	no	32.1637	1713	high
PDCD6	no	37.205	1714	high		SNRNP200	no	32.1586	1714	high
BIN1	NMD	37.164	1715	high		MT1L	no	32.1579	1715	high
C9orf142	no	37.1407	1716	high		SALL1	no	32.1472	1716	high
TMEM160	no	37.1268	1717	high		AHCYL1	no	32.1464	1717	high
TOMM22	no	37.0917	1718	high		EPB41L2	no	32.1274	1718	high
RELA	no	37.07	1719	high		MANBAL	no	32.0923	1719	high
MRPL49	no	37.0502	1720	high		RAB5A	no	32.0918	1720	high
RASSF7	no	37.0444	1721	high		PDGFA	no	32.0877	1721	high
FEN1	no	37.0249	1722	high		NELFE	no	32.0842	1722	high
ATPIF1	no	37.0217	1723	high		POLDIP3	no	32.0505	1723	high
STRA13	no	36.983	1724	high		NLRC5	no	32.0481	1724	high
CIZ1	no	36.9752	1725	high		TMEM219	no	32.0465	1725	high
EMC7	no	36.9515	1726	high		HTATIP2	no	32.0293	1726	high
GORASP2	no	36.9313	1727	high		PTPRM	no	32.0244	1727	high
DDRGK1	no	36.928	1728	high		ERMP1	no	32.0089	1728	high
SDF2L1	no	36.8817	1729	high		NEDD8	no	32.0041	1729	high
CARS2	no	36.8659	1730	high		SCCPDH	no	31.9947	1730	high
NMT1	no	36.8563	1731	high		RAB18	no	31.9911	1731	high
MICAL1	no	36.8404	1732	high		SNRPB	no	31.9897	1732	high
PSMC6	no	36.8328	1733	high		FLJ22447	no	31.9705	1733	high
MBTPS1	no	36.8248	1734	high		IPO4	no	31.9646	1734	high
RSU1	no	36.694	1735	high		GOLGA8B	no	31.9231	1735	high
MSANTD3	no	36.6885	1736	high		LSM14A	no	31.9194	1736	high
RNF11	no	36.6648	1737	high		FJX1	no	31.9161	1737	high
MRTO4	no	36.6038	1738	high		RPL26	no	31.9004	1738	high
BCAR3	no	36.5976	1739	high		BST2	no	31.883	1739	high
DDX41	no	36.5876	1740	high		TUG1_1	no	31.8804	1740	high
YDJC	no	36.5832	1741	high		ARGLU1	no	31.8787	1741	high
ATAD3A	no	36.5618	1742	high		ATP6V1H	no	31.8636	1742	high
LBR	no	36.5545	1743	high		POLR2B	no	31.8568	1743	high
SON	no	36.5353	1744	high		STARD7	no	31.8387	1744	high
ARSA	no	36.5337	1745	high		COA3	no	31.8361	1745	high
DCUN1D5	no	36.5024	1746	high		NXN	no	31.8252	1746	high
VEGFB	no	36.4886	1747	high		ANP32B	no	31.8196	1747	high
SPCS3	no	36.4233	1748	high		SRSF2	no	31.8196	1748	high
HAX1	no	36.4089	1749	high		PYURF	no	31.8124	1749	high
RCC1	no	36.3982	1750	high		AKIRIN1	no	31.8057	1750	high
OXA1L	no	36.3961	1751	high		ACP1	no	31.8028	1751	high
FASTK	no	36.3695	1752	high		SQLE	no	31.7866	1752	high
RAB2A	no	36.3663	1753	high		IMMT	no	31.7723	1753	high
GLDC	no	36.3662	1754	high		AZIN1	no	31.7312	1754	high
MXRA8	no	36.316	1755	high		HSPG2	NMD	31.7155	1755	high
RAB6A	no	36.3131	1756	high		SSRP1	no	31.7109	1756	high
HAT1	no	36.3083	1757	high		EFHD2	no	31.7061	1757	high
RNF5	no	36.3079	1758	high		BEX2	no	31.6681	1758	high
MFSD12	no	36.255	1759	high		F13A1	no	31.6666	1759	high
BDH2	no	36.2508	1760	high		EXOC7	no	31.6571	1760	high
RAF1	NMD	36.2373	1761	high		GLUD1	no	31.622	1761	high
SPATA20	no	36.2254	1762	high		USF1	no	31.5792	1762	high
SCRIB	no	36.2013	1763	high		EFR3A	no	31.5784	1763	high
ANXA11	NMD	36.1925	1764	high		CASP3	no	31.577	1764	high
GRB2	no	36.1885	1765	high		MPDU1	NMD	31.5707	1765	high
TRAF7	no	36.1865	1766	high		HIP1R	no	31.5427	1766	high
ENTPD6	no	36.1796	1767	high		RAB15	no	31.5413	1767	high
YIF1A	no	36.1747	1768	high		CTPS1	no	31.5139	1768	high
GOT1	no	36.1557	1769	high		CKAP4	no	31.5119	1769	high
KIFC1	no	36.0564	1770	high		SAE1	no	31.4722	1770	high
RTN3	no	36.0551	1771	high		PGM1	NMD	31.4488	1771	high
R3HDM4	no	36.0447	1772	high		MED25	no	31.4027	1772	high
BEX4	no	36.02	1773	high		MAN1B1	no	31.4016	1773	high
MPRIP	no	36.0014	1774	high		SUN1	no	31.4004	1774	high
AIF1L	no	35.9921	1775	high		WASF2	no	31.3954	1775	high
DUSP3	no	35.991	1776	high		NFE2L2	no	31.3828	1776	high
GSPT1	no	35.9675	1777	high		ICAM1	no	31.3527	1777	high
EIF5B	no	35.962	1778	high		MYO1E	no	31.3415	1778	high
SLC39A13	no	35.9227	1779	high		PPP1R12C	no	31.3245	1779	high
PAIP1	no	35.9107	1780	high		MEG3	no	31.3102	1780	high
MPST	no	35.9046	1781	high		ATRAID	no	31.3001	1781	high
STK25	no	35.8784	1782	high		RPL7L1	no	31.2925	1782	high
CYCS	no	35.8677	1783	high		ORMDL3	no	31.2823	1783	high
ZDHHC5	no	35.8576	1784	high		DPH3	no	31.275	1784	high
C19orf24	no	35.8548	1785	high		UTP3	no	31.2505	1785	high
NAA50	no	35.854	1786	high		MTX2	no	31.2174	1786	high
MYO1B	no	35.8428	1787	high		DDX3Y	no	31.2112	1787	high
HSPE1	no	35.8283	1788	high		KDM1A	no	31.2014	1788	high
PRC1	no	35.8249	1789	high		RPL37A	no	31.1954	1789	high
S100A2	no	35.7953	1790	high		STX16	no	31.1915	1790	high
HSD17B4	no	35.7876	1791	high		UBE2A	no	31.1861	1791	high
NPEPPS	no	35.774	1792	high		PSMA4	no	31.1792	1792	high
TMEM219	no	35.7625	1793	high		DNAJA2	no	31.1775	1793	high
RNF187	no	35.7316	1794	high		NDUFA6	no	31.1745	1794	high
PHLDA3	no	35.7123	1795	high		FARSA	no	31.1683	1795	high
SPNS1	no	35.7026	1796	high		FRG1CP	no	31.1569	1796	high
STK11	no	35.696	1797	high		PIP5K1A	no	31.149	1797	high
SYNCRIP	no	35.6911	1798	high		SPAG7	no	31.1472	1798	high
LSR	no	35.653	1799	high		DDX23	no	31.1307	1799	high
IFRD2	no	35.6134	1800	high		BCL2L11	no	31.1274	1800	high
BLVRA	no	35.611	1801	high		GDI1	no	31.1039	1801	high
CDK2AP1	no	35.609	1802	high		LINC00472	no	31.0996	1802	high
SFT2D1	no	35.6024	1803	high		UBP1	no	31.0783	1803	high
CARD19	no	35.5902	1804	high		NCBP2	no	31.0167	1804	high
LTA4H	no	35.5758	1805	high		PRELID3B	no	31.0167	1805	high
NAP1L1	no	35.5753	1806	high		MARCKSL1	no	31.0019	1806	high
TCEA1	no	35.5614	1807	high		RPL28	no	30.9924	1807	high
VPS26A	no	35.5225	1808	high		GPX3	no	30.9826	1808	high
NDUFB4	no	35.5116	1809	high		TMEM120A	no	30.979	1809	high
MRPS5	no	35.5023	1810	high		LDLRAP1	no	30.9594	1810	high
CMTM3	no	35.4745	1811	high		BCYRN1	no	30.9262	1811	high
TRPT1	no	35.4726	1812	high		SHARPIN	no	30.9124	1812	high
PPP1R12C	no	35.4669	1813	high		SMG5	no	30.8902	1813	high
CRTAP	no	35.4663	1814	high		SMIM3	no	30.8788	1814	high
RPL9P9	no	35.466	1815	high		SUMF2	no	30.8663	1815	high
API5	no	35.4412	1816	high		MRPS5	no	30.8592	1816	high
NSFL1C	no	35.4341	1817	high		SLC44A3	no	30.8474	1817	high
RALB	no	35.3839	1818	high		PAM	no	30.8469	1818	high
TAF7	no	35.3592	1819	high		RRM2B	NMD	30.8086	1819	high
SRP54	no	35.3049	1820	high		RBX1	no	30.8002	1820	high
ACIN1	no	35.3022	1821	high		RBFOX2	no	30.7361	1821	high
BLVRB	no	35.3004	1822	high		CMAS	no	30.714	1822	high
MRPL54	no	35.2962	1823	high		REEP6	no	30.703	1823	high
CYP27A1	no	35.2877	1824	high		SAT2	no	30.6957	1824	high
HPCAL1	no	35.2798	1825	high		NIFK	no	30.639	1825	high
RAB11A	no	35.2585	1826	high		NUCKS1	no	30.6195	1826	high
METAP1	no	35.2499	1827	high		C9orf78	no	30.6134	1827	high
SLC39A6	no	35.2475	1828	high		CDK4	no	30.6095	1828	high
NSMCE1	no	35.1672	1829	high		KPNA2	no	30.6086	1829	high
SNHG1	no	35.1619	1830	high		FHL2	no	30.601	1830	high
SMAD3	no	35.1361	1831	high		NUB1	no	30.5332	1831	high
EIF3H	no	35.0929	1832	high		LINC00973	no	30.5235	1832	high
SPTLC1	NMD	35.0759	1833	high		SOX4	no	30.5068	1833	high
MAPKAP1	no	35.0386	1834	high		TUBA1C	no	30.504	1834	high
ENC1	no	34.9676	1835	high		LRRC75A-AS1	no	30.4995	1835	high
MGST3	no	34.9534	1836	high		MARK3	no	30.4857	1836	high
ERRFI1	no	34.9247	1837	high		CCDC43	no	30.4714	1837	high
CPSF1	no	34.8983	1838	high		PIGS	no	30.436	1838	high
WWC1	no	34.8972	1839	high		P3H1	no	30.4256	1839	high
MRPL16	no	34.894	1840	high		PEG10	no	30.4177	1840	high
SNORD104	no	34.8875	1841	high		SUCO	no	30.4114	1841	high
FKBP9	no	34.8584	1842	high		EI24	no	30.3502	1842	high
EMC4	no	34.8513	1843	high		VPS52	no	30.348	1843	high
RBPMS	no	34.8402	1844	high		CYP51A1	no	30.337	1844	high
GGH	no	34.7838	1845	high		TGFA	no	30.3348	1845	high
NUBP2	no	34.7704	1846	high		CSNK2A1	no	30.3129	1846	high
KIF20A	no	34.7676	1847	high		CYCS	no	30.3116	1847	high
DAP3	no	34.7397	1848	high		SDCBP	no	30.3082	1848	high
UBE2J2	no	34.7152	1849	high		MAGEF1	no	30.2855	1849	high
AIP	no	34.7002	1850	high		CTSL	no	30.2552	1850	high
NCAPD2	no	34.6835	1851	high		HMGN2	no	30.2384	1851	high
NENF	no	34.6792	1852	high		SNX2	no	30.1601	1852	high
LAD1	no	34.6687	1853	high		SHISA5	no	30.1502	1853	high
BTBD2	no	34.6519	1854	high		PPM1G	no	30.1451	1854	high
SAMM50	no	34.6324	1855	high		APBB1IP	no	30.111	1855	high
CTSC	no	34.6231	1856	high		BHMT2	no	30.1084	1856	high
FAM127B	no	34.6195	1857	high		SMARCD3	no	30.1031	1857	high
NRAS	no	34.6078	1858	high		C20orf24	no	30.1024	1858	high
KRT81	no	34.584	1859	high		BAG5	no	30.0879	1859	high
LSM14A	no	34.5769	1860	high		COPS3	no	30.0874	1860	high
PSMC2	no	34.5752	1861	high		TRA2B	no	30.0678	1861	high
SMARCC1	no	34.5743	1862	high		HCCS	no	30.0026	1862	high
EXOSC10	no	34.5396	1863	high		YTHDF1	no	29.9997	1863	high
C5orf15	no	34.5225	1864	high		SBDSP1	no	29.998	1864	high
KCNJ16	no	34.5117	1865	high		FUCA2	no	29.9562	1865	high
GTF3C5	no	34.5079	1866	high		OAF	no	29.9109	1866	high
COMMD7	no	34.4998	1867	high		PGRMC2	no	29.8888	1867	high
IMP4	no	34.4865	1868	high		SRSF11	no	29.8327	1868	high
STARD3NL	no	34.4833	1869	high		IL34	no	29.8316	1869	high
TRAPPC3	no	34.4817	1870	high		PPP4R1	no	29.8245	1870	high
SH3GLB2	no	34.4611	1871	high		TMEM69	no	29.8177	1871	high
SEPT10	no	34.4604	1872	high		IFIT3	no	29.8164	1872	high
LAMTOR5	no	34.4421	1873	high		CIAO1	no	29.8145	1873	high
TCF25	no	34.4397	1874	high		WDR18	no	29.8006	1874	high
SLC29A1	no	34.4056	1875	high		SF3A3	no	29.7975	1875	high
PPA2	no	34.3903	1876	high		UBE2D2	no	29.7907	1876	high
TBRG4	no	34.3698	1877	high		MGST3	no	29.7847	1877	high
SUN2	no	34.3665	1878	high		CLDN14	no	29.7834	1878	high
SORBS3	no	34.3577	1879	high		CTDNEP1	no	29.7807	1879	high
FAM98A	no	34.341	1880	high		SPG21	NMD	29.7725	1880	high
CTDSP2	no	34.3405	1881	high		GBP2	no	29.7678	1881	high
AKIRIN1	no	34.2808	1882	high		MAPKAP1	no	29.7515	1882	high
GCN1	no	34.2775	1883	high		NANS	no	29.7159	1883	high
IGF2R	no	34.2648	1884	high		HMGN4	no	29.7104	1884	high
CACYBP	no	34.2511	1885	high		FAM207A	no	29.7094	1885	high
PCMT1	no	34.2393	1886	high		HOXB4	no	29.7032	1886	high
ADPRHL2	no	34.2321	1887	high		ZMYND11	no	29.6985	1887	high
MCFD2	no	34.2285	1888	high		EPS8L2	no	29.6823	1888	high
LGR4	no	34.2086	1889	high		HACD3	no	29.6696	1889	high
SF3A1	no	34.1737	1890	high		NDUFB1	no	29.6636	1890	high
METTL9	no	34.1446	1891	high		PAIP2	no	29.6259	1891	high
PIP5K1A	no	34.1224	1892	high		UXT	no	29.6102	1892	high
TSPAN13	no	34.0966	1893	high		DENR	no	29.603	1893	high
ARFGAP3	no	34.0965	1894	high		ZMAT3	no	29.5982	1894	high
PSMB2	no	34.0895	1895	high		MTFR1L	no	29.5914	1895	high
FXYD5	no	34.0837	1896	high		CCND2	no	29.5798	1896	high
MPDU1	NMD	34.0808	1897	high		COTL1	no	29.5688	1897	high
LMAN1	no	34.0807	1898	high		C19orf70	no	29.5667	1898	high
BRD2	no	34.0574	1899	high		NIPSNAP3A	no	29.5437	1899	high
FBN1	no	34.0511	1900	high		NAA38	no	29.5339	1900	high
H1F0	no	34.0507	1901	high		ARPC5	no	29.4957	1901	high
C6orf48	no	34.0072	1902	high		SNX9	no	29.4831	1902	high
SMARCD1	no	34.0045	1903	high		RAB14	no	29.4674	1903	high
PRCC	no	33.9759	1904	high		WBP2	no	29.4609	1904	high
EIF3J	no	33.9504	1905	high		GMPR	no	29.4382	1905	high
SREBF2	no	33.9021	1906	high		ILF3	no	29.4359	1906	high
UGP2	no	33.9017	1907	high		PRMT6	no	29.418	1907	high
RNASEH2A	no	33.8726	1908	high		THY1	no	29.4054	1908	high
MPZL1	no	33.8352	1909	high		AKT1	no	29.4035	1909	high
CMTM6	no	33.8268	1910	high		PSMD7	no	29.3887	1910	high
PAK2	no	33.8197	1911	high		CPE	no	29.3671	1911	high
PLAUR	no	33.8127	1912	high		AGTRAP	no	29.3653	1912	high
ARPP19	no	33.7969	1913	high		FKBP4	no	29.3613	1913	high
PLEKHM2	no	33.7609	1914	high		NRCAM	no	29.3182	1914	high
EEF1D	no	33.7584	1915	high		CRYAB	NMD	29.3156	1915	high
RAC2	no	33.741	1916	high		EXOC3	no	29.3054	1916	high
ANP32E	no	33.7314	1917	high		BLOC1S2	no	29.2758	1917	high
BAG3	NMD	33.7129	1918	high		EMD	NMD	29.2726	1918	high
FAM136A	no	33.6997	1919	high		ALAS1	no	29.244	1919	high
WASF2	no	33.6896	1920	high		PRKAB1	no	29.2372	1920	high
PDCD6IP	no	33.684	1921	high		ACTR10	no	29.2299	1921	high
BCL7B	no	33.6804	1922	high		NUCB1	no	29.2107	1922	high
PSAT1	no	33.6438	1923	high		FABP5	no	29.1932	1923	high
LOXL1	no	33.6195	1924	high		STAC3	NMD	29.1727	1924	high
SMG5	no	33.5857	1925	high		PITPNB	no	29.1294	1925	high
UBE2D2	no	33.5749	1926	high		HSF1	no	29.1279	1926	high
TOR1A	NMD	33.5729	1927	high		MRPL17	no	29.0985	1927	high
RING1	no	33.5644	1928	high		RP11-395G23.3	no	29.096	1928	high
QTRT1	no	33.5541	1929	high		SS18	no	29.0355	1929	high
BECN1	no	33.501	1930	high		TMED7	no	29.0273	1930	high
SCAND1	no	33.4814	1931	high		TSR3	no	29.0183	1931	high
GABARAPL2	no	33.474	1932	high		RALA	no	29.0046	1932	high
RPS29	no	33.4528	1933	high		TCTA	no	29.0042	1933	high
RABGGTB	no	33.4438	1934	high		CLTB	no	28.9368	1934	high
ACAA1	no	33.4372	1935	high		TMSB4XP8	no	28.9368	1935	high
TRABD	no	33.4227	1936	high		UQCC1	no	28.9368	1936	high
MTX2	no	33.421	1937	high		TSPAN9	no	28.9228	1937	high
SERP1	no	33.4023	1938	high		PAK2	no	28.9109	1938	high
CHPF	no	33.4012	1939	high		TANK	no	28.8872	1939	high
SALL1	no	33.3934	1940	high		DMPK	NMD	28.8699	1940	high
TPGS2	no	33.3804	1941	high		UBAC2	no	28.8367	1941	high
TUBB2A	no	33.3685	1942	high		S100A13	no	28.8264	1942	high
SLC38A10	no	33.3587	1943	high		MRPL47	no	28.7995	1943	high
WARS	NMD	33.3305	1944	high		HUWE1	no	28.7978	1944	high
ERAL1	no	33.3269	1945	high		SLC15A4	no	28.7936	1945	high
ZNF664	no	33.2953	1946	high		TIMM13	no	28.7755	1946	high
MCM2	no	33.2736	1947	high		UBQLN2	NMD	28.7059	1947	high
MRPS10	no	33.2708	1948	high		LRRC61	no	28.7045	1948	high
KRTAP2-3	no	33.2705	1949	high		CRTAP	no	28.7044	1949	high
CD2AP	no	33.2702	1950	high		USO1	no	28.6852	1950	high
MMP2	no	33.2577	1951	high		THOC7	no	28.6737	1951	high
SPIN1	no	33.2484	1952	high		YARS	NMD	28.6732	1952	high
CNOT11	no	33.2453	1953	high		SCAND1	no	28.6396	1953	high
CDK9	no	33.2082	1954	high		GSS	no	28.6244	1954	high
LRRC41	no	33.1859	1955	high		SYTL2	no	28.619	1955	high
RALA	no	33.1646	1956	high		KCTD10	no	28.5986	1956	high
CHKB	NMD	33.1315	1957	high		PRPS1	NMD	28.5846	1957	high
HKDC1	no	33.1211	1958	high		HIST1H4I	no	28.579	1958	high
PLOD2	no	33.0802	1959	high		SLTM	no	28.5583	1959	high
CLINT1	no	33.0452	1960	high		ARHGEF12	no	28.5338	1960	high
PSMD7	no	33.042	1961	high		FASTK	no	28.5323	1961	high
DAXX	no	33.0271	1962	high		SHISA9	no	28.5274	1962	high
PITPNM1	no	33.0211	1963	high		AK3	no	28.5237	1963	high
NDUFB11	no	32.9958	1964	high		TRPT1	no	28.5	1964	high
GYS1	NMD	32.9954	1965	high		EXOSC4	no	28.4801	1965	high
LAP3	no	32.9309	1966	high		TMEM50A	no	28.4407	1966	high
DERA	no	32.8786	1967	high		HOXC10	no	28.4174	1967	high
NCS1	no	32.8717	1968	high		FAM110C	no	28.3981	1968	high
TRIM27	no	32.8715	1969	high		CDC42EP3	no	28.3976	1969	high
TMUB1	no	32.8667	1970	high		DDX24	no	28.3774	1970	high
LDOC1	no	32.8131	1971	high		ASF1A	no	28.3641	1971	high
NCBP2	no	32.8117	1972	high		OAZ2	no	28.3458	1972	high
ZFYVE21	no	32.8002	1973	high		GJA1	no	28.3413	1973	high
PLGRKT	no	32.7746	1974	high		RABL6	no	28.3251	1974	high
DDX18	no	32.7696	1975	high		MT1X	no	28.3215	1975	high
PMVK	no	32.7676	1976	high		AJUBA	no	28.3184	1976	high
LRPPRC	no	32.7657	1977	high		HINT2	no	28.3032	1977	high
ATP5G3	no	32.7508	1978	high		FTSJ1	no	28.3013	1978	high
SH3BGRL	no	32.7366	1979	high		CCAR1	no	28.2923	1979	high
UNC45A	no	32.7295	1980	high		WIPI1	no	28.2823	1980	high
HDAC3	no	32.7286	1981	high		CLCN7	no	28.24	1981	high
ARFGAP2	no	32.7074	1982	high		CIZ1	no	28.2364	1982	high
CNPY3	no	32.6957	1983	high		ADPRHL2	no	28.2212	1983	high
ATAD3B	no	32.6674	1984	high		NDUFS6	no	28.1641	1984	high
DHCR7	no	32.6134	1985	high		TSSC4	no	28.1372	1985	high
SIVA1	no	32.6083	1986	high		ARF6	no	28.132	1986	high
MT-TE	no	32.5841	1987	high		ALDH1A1	no	28.1063	1987	high
DSG2	NMD	32.5704	1988	high		TIPRL	no	28.1055	1988	high
TAF6	no	32.5376	1989	high		THRAP3	no	28.1031	1989	high
GSR	no	32.5373	1990	high		NISCH	no	28.0909	1990	high
POP7	no	32.5332	1991	high		TDG	no	28.0796	1991	high
SEPHS2	no	32.5185	1992	high		HMG20B	no	28.0665	1992	high
TRIB3	no	32.4348	1993	high		SERP1	no	28.059	1993	high
EMP1	no	32.4289	1994	high		APEH	no	28.0557	1994	high
P3H1	no	32.4218	1995	high		RRS1	no	28.0506	1995	high
TMED1	no	32.4141	1996	high		QARS	no	28.0451	1996	high
DKC1	no	32.3955	1997	high		FAHD1	no	28.0441	1997	high
TMEM14A	no	32.3944	1998	high		TPRA1	no	28.0411	1998	high
[truncated: 18,718 more rows]

## Sheet: Suppl. Table 2
GeneSymbol
ABCC9
ACTA1
ACTC1
ACTN2
ADSSL1
AGRN
ALPK3
ANK2
AR
ATP1A2
ATP2A1
BEAN1
BVES
C1orf194
CACNA1H
CASQ2
CHRNA1
CHRNB1
CHRND
CHRNG
COL25A1
COL6A2
COL6A3
COX6A2
CSRP3
CYP7B1
DES
DNMT1
ELOVL4
ENO3
ENTPD1
ERBB3
EYA4
FAM111B
FGF14
GJB1
GJB3
GLDN
GRID2
HNRNPA1
HSPB1
HSPB3
ITGA7
KCNC3
KCNH2
KCNJ5
KIF1A
KIF26B
KLHL40
KLHL41
KY
LDB3
LIMS2
MB
MEGF10
MME
MSTN
MUSK
MYBPC1
MYH2
MYH7
MYL1
MYL2
MYL3
MYL4
MYOZ2
MYPN
NEFH
NKX6-2
PLEC
PLEKHG5
PLN
PPP2R2B
PREPL
RAPSN
RBM20
REEP1
RTN2
RYR1
SCN3B
SCN4A
SCN5A
SGCA
SGCD
SLC1A3
SLC5A7
SPTBN2
STAC3
TMEM240
TNNC1
TNNT1
TNNT2
TRIM54
TTN
TUBB3
UNC45B
AARS
AARS2
ABHD5
ACAD9
ACADVL
ACVR1
ADCK3
ADCY6
ADGRG6
AFG3L2
AGL
AHNAK2
AIFM1
AKAP9
ALDH18A1
ALDH3A2
ALG13
ALG14
ALG2
ALS2
AMPD2
ANKRD1
ANO10
ANO5
ANXA11
AP4B1
AP4E1
AP4M1
AP4S1
AP5Z1
APTX
ARHGEF10
ARL6IP1
ASAH1
ASCC1
ATG5
ATL1
ATL3
ATM
ATP13A2
ATP1A1
ATP7A
ATXN1
ATXN10
ATXN2
ATXN3
ATXN7
ATXN80S
B3GALNT2
B4GALNT1
B4GAT1
BAG3
BICD2
BIN1
BSCL2
C12orf65
C19orf12
C9orf72
CACNA1A
CACNA1C
CACNA1G
CACNA1S
CACNB2
CACNB4
CALM1
CALM2
CALM3
CALR3
CAPN1
CAPN3
CASQ1
CAV3
CAVIN1
CCDC78
CCDC88C
CCT5
CDKL5
CFL2
CHAT
CHCHD10
CHKB
CHMP2B
CHP1
CHRNE
CLCN1
CLN3
CLTCL1
CNBP
CNTN1
CNTNAP1
COA7
COL12A1
COL13A1
COL6A1
COLQ
COQ2
COQ4
COQ6
COQ7
COQ9
COX15
COX6A1
CPT1C
CPT2
CRYAB
CTDP1
CTNNA3
CWF19L1
CYP2U1
DAG1
DCAF8
DCTN1
DDHD1
DDHD2
DGAT2
DGUOK
DHTKD1
DMD
DMPK
DNA2
DNAJB2
DNAJB6
DNM2
DOK7
DOLK
DPAGT1
DPM1
DPM2
DPM3
DSC2
DSG2
DSP
DST
DTNA
DUX4
DYNC1H1
DYSF
ECEL1
EEF2
EGR2
ELOVL5
ELP1
EMD
ERBB4
ERLIN1
ERLIN2
ETFA
ETFB
ETFDH
EXOSC3
EXOSC8
FA2H
FARS2
FASTKD2
FAT2
FBLN5
FBXL4
FBXO38
FDX2
FGD4
FHL1
FIG4
FKRP
FKTN
FLAD1
FLNA
FLNC
FLVCR1
FUS
FXN
FXR1
GAA
GAN
GARS
GATAD1
GBA2
GBE1
GBF1
GDAP1
GDAP2
GFPT1
GIPC1
GJA5
GJC2
GLE1
GMPPB
GNB4
GNE
GOLGA2
GOSR2
GPD1L
GRM1
GYG1
GYS1
HACD1
HACE1
HARS
HCN4
HEXB
HINT1
HK1
HNRNPA2B1
HNRNPDL
HOXD10
HRAS
HSPB8
HSPD1
HSPG2
IBA57
IFRD1
IGHMBP2
ILK
INF2
INPP5K
ISCU
ISPD
ITPR1
ITPR3
JAG1
JPH2
JUP
KARS
KBTBD13
KCNA1
KCNA5
KCND3
KCNE1
KCNE2
KCNE3
KCNJ18
KCNJ2
KCNQ1
KIAA0196
KIDINS220
KIF1B
KIF1C
KIF21A
KIF5A
KLC2
KLHL9
L1CAM
LAMA2
LAMA4
LAMA5
LAMB2
LAMP2
LARGE1
LDHA
LITAF
LMNA
LMOD3
LPIN1
LRP12
LRP4
LRSAM1
MACF1
MAG
MAP3K20
MAPT
MARS
MARS2
MATR3
MCM3AP
MET
MFN2
MGME1
MIB1
MORC2
MPDU1
MPV17
MPZ
MRE11A
MRPL3
MRPL44
MRPS25
MSTO1
MTM1
MTMR2
MTO1
MTPAP
MURC
MYBPC3
MYH14
MYH3
MYH6
MYH8
MYLK2
MYMK
MYO18B
MYO9A
MYOT
NAGLU
NDRG1
NDUFAF1
NEB
NEFL
NEK1
NEK9
NEXN
NGF
NIPA1
NMNAT2
NOP56
NOTCH2NLC
NPPA
NT5C2
NTRK1
NUP155
NUP88
OPA1
OPTN
ORAI1
PABPN1
PAX7
PCNA
PDK3
PDYN
PEX7
PFKM
PFN1
PGAM2
PGK1
PGM1
PHKA1
PHOX2A
PHYH
PIEZO2
PIP5K1C
PKP2
PLD3
PLP1
PMP2
PMP22
PNKP
PNPLA2
PNPLA6
PNPLA8
POGLUT1
POLG
POLG2
POMGNT1
POMGNT2
POMK
POMT1
POMT2
POPDC3
PRDM12
PRDM16
PRKAG2
PRKCG
PRPH
PRPS1
PRUNE1
PRX
PSEN1
PSEN2
PTRH2
PUM1
PUS1
PYGM
PYROXD1
RAB7A
RAF1
RBCK1
RBM7
REEP2
RETREG1
RNASEH1
RNF216
RPH3A
RRM2B
RUBCN
RXYLT1
RYR2
RYR3
SACS
SBF1
SBF2
SCN11A
SCN1B
SCN2B
SCN4B
SCN9A
SCO2
SCYL1
SDHA
SELENON
SEPT9
SETX
SGCB
SGCE
SGCG
SGPL1
SH3TC2
SIGMAR1
SIL1
SLC12A6
SLC16
SLC16A1
SLC18A3
SLC22A5
SLC25A1
SLC25A20
SLC25A4
SLC25A42
SLC25A46
SLC33A1
SLC52A2
SLC52A3
SLC9A1
SLC9A3R1
SMCHD1
SMN1
SMN2
SMPD4
SNAP25
SNTA1
SNX14
SOD1
SORD
SPAST
SPEG
SPG11
SPG20
SPG21
SPG7
SPTAN1
SPTBN4
SPTLC1
SPTLC2
SQSTM1
STIM1
STUB1
SUCLA2
SUCLG1
SURF1
SVIL
SYNE1
SYNE2
SYT14
SYT2
TARDBP
TAZ
TBK1
TBP
TCAP
TDP1
TDP2
TECPR2
TECRL
TFG
TGFB3
TGM6
THG1L
TIA1
TIMM22
TK2
TMEM168
TMEM43
TMEM65
TMPO
TNNI2
TNNI3
TNNT3
TNPO3
TOP3A
TOR1A
TOR1AIP1
TPM1
TPM2
TPM3
TPP1
TRAPPC11
TRDN
TRIM2
TRIM32
TRIM63
TRIP4
TRPC3
TRPV4
TSFM
TTBK2
TTPA
TTR
TUBA4A
TWNF
TWNK
TYMP
UBA1
UBA5
UBAP1
UBQLN2
UCHL1
UNC13A
VAMP1
VAPB
VCL
VCP
VMA21
VPS13D
VPS37A
VRK1
VWA3B
WARS
WDR73
WNK1
WWOX
XRCC1
YARS
YARS2
ZBTB42
ZFHX2
ZFYVE26
ZFYVE27

## Sheet: Suppl. Table 3 
GeneSymbol	WT-n FPKM	WT-n rank	WT-n expression level	WT-m FPKM	WT-m rank	WT-m expression level
EEF2	896.286	39	high	361.674	73	high
PFN1	815.36	45	high	723.569	35	high
FLNA	446.331	89	high	193.397	179	high
LDHA	435.385	94	high	114.668	363	high
UCHL1	390.21	107	high	248.79	125	high
HNRNPA2B1	318.018	131	high	132.97	294	high
CALM2	317.01	132	high	268.672	113	high
AGRN	278.01	151	high	35.9088	1493	high
HNRNPA1	276.028	153	high	53.5189	943	high
HSPD1	227.832	188	high	102.652	419	high
SQSTM1	206.967	216	high	203.602	161	high
ACADVL	194.665	232	high	159.994	223	high
TPM1	192.582	235	high	200.136	168	high
LMNA	192.474	236	high	45.8711	1131	high
SOD1	185.794	243	high	114.377	366	high
ATP1A1	171.452	266	high	284.076	108	high
VCP	162.817	287	high	76.0287	608	high
CALM3	147.053	327	high	40.7524	1306	high
GIPC1	144.114	337	high	61.0574	793	high
CNBP	143.032	341	high	144.212	259	high
RAB7A	140.569	349	high	137.379	282	high
HSPB1	133.991	364	high	759.98	32	high
TPM3	132.602	367	high	84.7938	537	high
UBA1	124.489	391	high	49.7916	1018	high
PGK1	122.502	404	high	69.824	678	high
CAPN1	121.897	411	high	60.6459	797	high
JUP	120.936	419	high	27.3537	2049	high
HINT1	117.029	434	high	84.6773	539	high
PCNA	113.894	445	high	24.4763	2315	middle
GARS	100.301	521	high	63.6102	763	high
VCL	98.8991	534	high	135.303	288	high
SDHA	88.3621	598	high	118.556	349	high
ARL6IP1	84.6038	636	high	20.8296	2715	middle
CCT5	84.0364	643	high	45.0684	1155	high
CALM1	83.8186	645	high	313.547	93	high
SLC25A1	80.8106	676	high	33.6311	1628	high
NOP56	78.5937	707	high	60.062	806	high
SPTAN1	78.243	713	high	47.8727	1067	high
PLEC	77.9401	715	high	11.4885	4693	low
PLD3	77.4254	719	high	95.2853	461	high
DNM2	76.2329	736	high	35.2984	1530	high
TPM2	75.2558	746	high	213.707	148	high
TUBA4A	72.2839	780	high	35.8872	1495	high
RBCK1	71.0567	800	high	34.0218	1605	high
KARS	69.0745	829	high	59.0917	825	high
SEPT9	67.4544	846	high	43.4804	1212	high
SIGMAR1	66.1116	865	high	49.4748	1030	high
FUS	65.3506	883	high	41.0197	1291	high
TFG	63.2183	925	high	57.8668	851	high
COX6A1	62.5508	937	high	77.4009	595	high
MRPL3	61.5142	964	high	53.7203	937	high
COL6A1	59.4209	1002	high	17.271	3271	middle
HNRNPDL	59.1057	1010	high	36.4901	1464	high
LAMB2	57.6141	1038	high	19.2837	2944	middle
MET	56.9201	1052	high	33.5808	1634	high
MARS	56.4578	1069	high	42.6955	1236	high
HSPG2	56.0827	1075	high	31.7155	1755	high
AARS	55.3531	1094	high	20.6914	2747	middle
MATR3	53.9156	1127	high	48.0087	1063	high
L1CAM	53.7289	1132	high	90.1923	502	high
PNPLA2	52.989	1146	high	42.717	1234	high
ILK	52.7802	1149	high	54.1292	928	high
ANKRD1	52.6515	1154	high	249.509	124	high
ELOVL5	51.8446	1169	high	51.339	984	high
ITPR3	51.6341	1175	high	20.5746	2760	middle
KIF1C	51.5546	1177	high	24.8132	2276	middle
OPTN	51.43	1183	high	33.9197	1610	high
HK1	50.4328	1206	high	20.2362	2804	middle
ATXN10	49.2686	1238	high	66.2198	731	high
COL6A2	49.0997	1246	high	1.16818	13381	not expressed
DYNC1H1	48.8436	1251	high	82.601	552	high
SLC52A2	47.7592	1290	high	19.5176	2903	middle
EMD	46.7471	1323	high	29.2726	1918	high
YARS	45.0369	1383	high	28.6732	1952	high
COL6A3	43.5911	1439	high	0.748503	14796	not expressed
DNMT1	43.318	1449	high	3.26971	9738	low
ETFA	43.0691	1464	high	34.8741	1549	high
DNAJB6	42.9912	1467	high	52.5414	966	high
SCYL1	42.919	1472	high	21.5614	2624	middle
LAMP2	42.5238	1487	high	37.1371	1436	high
DCTN1	42.4991	1490	high	15.7468	3558	middle
UBAP1	42.19	1498	high	22.8065	2470	middle
STUB1	42.1696	1502	high	38.294	1389	high
HEXB	41.4595	1519	high	38.7115	1374	high
SUCLG1	40.8663	1556	high	40.8745	1299	high
TPP1	40.7658	1558	high	49.8281	1016	high
FLNC	38.7934	1628	high	53.2623	953	high
INF2	38.7321	1631	high	14.717	3815	middle
PRPS1	38.7129	1633	high	28.5846	1957	high
ALDH18A1	38.1176	1661	high	11.1647	4800	low
HRAS	37.4982	1697	high	17.6983	3194	middle
BIN1	37.164	1715	high	84.8684	536	high
RAF1	36.2373	1761	high	32.2826	1702	high
ANXA11	36.1925	1764	high	55.8131	885	high
SPTLC1	35.0759	1833	high	34.9207	1546	high
MPDU1	34.0808	1897	high	31.5707	1765	high
BAG3	33.7129	1918	high	20.1072	2824	middle
TOR1A	33.5729	1927	high	39.0459	1358	high
WARS	33.3305	1944	high	48.9267	1044	high
CHKB	33.1315	1957	high	16.0186	3509	middle
GYS1	32.9954	1965	high	93.0814	475	high
DSG2	32.5704	1988	high	18.5857	3056	middle
MFN2	32.2065	2013	high	34.4476	1579	high
DGUOK	31.7837	2037	high	10.0166	5241	low
SMPD4	31.4419	2059	high	12.298	4413	low
LITAF	31.2669	2068	high	33.1826	1646	high
CHP1	31.2416	2070	high	23.5476	2401	middle
SLC9A3R1	30.9837	2084	middle	10.961	4877	low
DSP	30.9248	2088	middle	23.3354	2415	middle
DAG1	30.4817	2127	middle	32.8003	1665	high
SPG21	30.414	2132	middle	29.7725	1880	high
SLC16A1	29.7226	2193	middle	22.8972	2462	middle
CRYAB	29.3812	2221	middle	29.3156	1915	high
PNPLA6	29.332	2225	middle	22.1176	2540	middle
GBF1	29.2046	2239	middle	28.0036	2002	high
TMEM43	29.0526	2255	middle	22.9758	2451	middle
PNKP	28.9167	2267	middle	10.7073	4963	low
COQ9	28.8244	2274	middle	36.9216	1447	high
HSPB8	28.6226	2290	middle	38.2418	1394	high
PABPN1	28.5647	2295	middle	24.6068	2298	middle
POMGNT1	28.0517	2340	middle	21.9826	2555	middle
TMPO	28.0264	2343	middle	14.3518	3891	middle
ATP13A2	27.9349	2350	middle	48.5182	1055	high
DPM1	27.5788	2380	middle	54.6771	905	high
ASAH1	27.0993	2423	middle	78.0557	586	high
EXOSC8	26.9535	2443	middle	9.72813	5354	low
AMPD2	26.2594	2515	middle	12.7962	4262	low
AFG3L2	26.1928	2526	middle	14.3169	3906	middle
SVIL	26.0162	2556	middle	19.9507	2847	middle
TNPO3	25.6491	2600	middle	16.8757	3351	middle
LAMA5	25.4445	2619	middle	39.4886	1344	high
AP5Z1	25.0275	2661	middle	16.5855	3399	middle
NAGLU	24.6083	2709	middle	18.5547	3065	middle
PUM1	24.3797	2730	middle	20.4569	2778	middle
HARS	24.2246	2749	middle	22.6677	2483	middle
SIL1	23.9376	2779	middle	13.4924	4093	middle
MRPL44	23.9059	2784	middle	35.5337	1518	high
DYSF	23.7688	2797	middle	80.3425	571	high
SBF1	22.9361	2907	middle	17.6525	3204	middle
GYG1	22.8907	2912	middle	22.108	2541	middle
ACAD9	22.7939	2934	middle	7.24305	6437	low
POLG	22.731	2944	middle	8.95701	5642	low
SURF1	22.4142	2984	middle	24.3633	2329	middle
KIAA0196	22.1918	3011	middle	14.2127	3927	middle
ISCU	21.4191	3121	middle	58.4569	839	high
TARDBP	21.2851	3142	middle	21.3144	2649	middle
GOLGA2	21.1077	3166	middle	33.1657	1648	high
SPG7	21.0195	3179	middle	18.6827	3039	middle
AIFM1	21.0021	3181	middle	22.9098	2460	middle
PGM1	20.3298	3267	middle	31.4488	1771	high
NUP88	18.9964	3480	middle	10.4047	5087	low
ALG2	18.8124	3514	middle	26.8785	2095	middle
PLEKHG5	18.5587	3565	middle	1.20054	13295	not expressed
MACF1	18.3295	3607	middle	20.2567	2799	middle
GBA2	18.2594	3621	middle	21.3046	2651	middle
MTMR2	18.0925	3650	middle	18.8644	3012	middle
STIM1	18.0673	3655	middle	14.1292	3948	middle
ANO10	18.0324	3664	middle	25.5781	2204	middle
SNX14	17.9968	3666	middle	15.1397	3710	middle
COQ4	17.9588	3672	middle	16.5238	3413	middle
GBE1	17.6708	3736	middle	35.8517	1497	high
WNK1	17.4015	3768	middle	26.1582	2150	middle
DNAJB2	17.3925	3769	middle	20.1719	2815	middle
SLC25A46	17.0645	3828	middle	15.3923	3650	middle
NEFL	16.9319	3852	middle	47.4352	1079	high
JAG1	16.6515	3908	middle	4.47832	8464	low
TDP2	16.5662	3924	middle	27.4567	2040	high
PFKM	16.5562	3926	middle	22.2463	2524	middle
SPTLC2	16.5114	3936	middle	7.47505	6315	low
TIA1	16.4349	3954	middle	11.2605	4764	low
RNASEH1	16.393	3962	middle	14.3534	3890	middle
DPM2	16.3632	3972	middle	24.8616	2269	middle
SGCE	16.1996	4008	middle	9.69509	5370	low
SGPL1	16.1668	4016	middle	21.3173	2647	middle
UBQLN2	16.1287	4022	middle	28.7059	1947	high
NT5C2	15.9622	4056	middle	11.0034	4859	low
RRM2B	15.8278	4084	middle	30.8086	1819	high
LRP12	15.7055	4108	middle	10.2158	5167	low
ABHD5	15.5744	4139	middle	20.9578	2696	middle
OPA1	15.4936	4158	low	13.462	4105	middle
DPM3	15.3934	4187	low	20.8303	2714	middle
GFPT1	15.3488	4197	low	9.85258	5307	low
YARS2	15.3448	4199	low	14.6355	3835	middle
CHMP2B	15.2392	4218	low	12.1021	4484	low
BICD2	15.2052	4225	low	12.6123	4325	low
NDRG1	15.155	4244	low	6.47615	6897	low
FASTKD2	15.0657	4266	low	9.85704	5304	low
NEXN	15.05	4274	low	61.1671	791	high
SPTBN2	14.9959	4285	low	2.49553	10735	not expressed
MPV17	14.9867	4288	low	10.1595	5188	low
FXR1	14.8672	4316	low	16.3678	3444	middle
MGME1	14.802	4334	low	28.0109	2000	high
SLC9A1	14.7694	4336	low	13.7844	4024	middle
COQ2	14.6557	4365	low	9.34432	5492	low
SPG20	14.5881	4384	low	33.2903	1643	high
DPAGT1	14.4826	4415	low	10.7247	4957	low
CHCHD10	14.4064	4435	low	43.6419	1207	high
TAZ	14.2913	4457	low	5.96168	7234	low
GLE1	13.9661	4526	low	12.8727	4240	low
SUCLA2	13.7594	4585	low	21.7236	2592	middle
ERLIN2	13.5855	4619	low	16.5192	3414	middle
POMT1	13.5662	4626	low	6.11467	7131	low
RNF216	13.5173	4638	low	6.87453	6653	low
ORAI1	13.3668	4685	low	4.43263	8504	low
XRCC1	13.364	4686	low	7.76089	6167	low
ZFYVE27	13.3599	4690	low	12.2821	4417	low
SGCB	13.1837	4724	low	24.2152	2340	middle
TIMM22	13.0346	4753	low	18.2441	3118	middle
KLC2	12.842	4815	low	9.84463	5311	low
VRK1	12.6621	4871	low	3.58186	9392	low
NDUFAF1	12.6294	4883	low	8.86821	5679	low
GATAD1	12.5945	4900	low	14.3543	3889	middle
TRIP4	12.5864	4901	low	15.6641	3579	middle
ADCY6	12.3719	4971	low	15.6696	3577	middle
MCM3AP	12.3201	4989	low	6.37728	6962	low
PIP5K1C	12.2878	5004	low	4.02532	8910	low
EXOSC3	12.1872	5035	low	7.90056	6093	low
FKRP	12.1653	5040	low	7.38812	6357	low
TDP1	12.0066	5087	low	8.08708	6020	low
ATL3	11.9813	5091	low	7.88254	6105	low
ERLIN1	11.9397	5099	low	6.1151	7128	low
ACVR1	11.9003	5116	low	40.7684	1305	high
COX15	11.701	5181	low	16.9456	3332	middle
AP4M1	11.3258	5305	low	2.5477	10665	not expressed
LPIN1	11.1553	5364	low	9.13325	5582	low
TBK1	11.0601	5402	low	12.7176	4290	low
ADGRG6	10.9682	5436	low	16.2353	3466	middle
MRPS25	10.9293	5451	low	14.3107	3908	middle
DOLK	10.9058	5463	low	9.56368	5416	low
APTX	10.8739	5475	low	12.8127	4259	low
GNB4	10.802	5497	low	3.07643	9962	low
CFL2	10.761	5506	low	32.6278	1676	high
SLC25A20	10.7403	5515	low	5.49477	7586	low
NEK9	10.7242	5524	low	11.008	4858	low
PRKAG2	10.5178	5589	low	17.6657	3202	middle
KLHL9	10.3936	5642	low	6.76164	6715	low
POMGNT2	10.3884	5646	low	7.5406	6281	low
ATXN2	10.3819	5650	low	18.5536	3066	middle
TRIM2	10.3387	5660	low	18.559	3064	middle
DHTKD1	10.324	5665	low	5.98199	7219	low
FLAD1	10.2921	5677	low	8.56941	5789	low
PRUNE1	10.1534	5733	low	9.62388	5395	low
B4GAT1	10.0464	5778	low	7.29006	6407	low
VAPB	10.0427	5782	low	10.7884	4937	low
TRIM32	10.0271	5790	low	8.14067	5987	low
KIDINS220	10.0045	5798	low	16.3709	3443	middle
PMP22	9.93945	5831	low	9.92715	5278	low
SACS	9.89833	5844	low	13.8558	4003	middle
POMT2	9.87381	5851	low	14.5277	3849	middle
ALS2	9.83991	5863	low	10.5151	5049	low
TBP	9.79768	5878	low	7.71598	6189	low
PSEN1	9.69659	5925	low	11.8275	4578	low
CWF19L1	9.6284	5953	low	7.7892	6150	low
FHL1	9.61087	5959	low	9.25201	5533	low
SLC25A4	9.50762	5996	low	14.3413	3895	middle
MIB1	9.49666	6002	low	9.4031	5475	low
ASCC1	9.3564	6065	low	11.9752	4532	low
DDHD2	9.25646	6110	low	4.40035	8537	low
SCO2	9.22813	6126	low	4.73598	8217	low
AHNAK2	9.06987	6185	low	3.20243	9817	low
COA7	9.05942	6190	low	6.77902	6698	low
TRAPPC11	9.03662	6199	low	10.0583	5219	low
ALDH3A2	9.00461	6211	low	5.09909	7898	low
GMPPB	8.8276	6285	low	1.89213	11769	not expressed
TSFM	8.82202	6287	low	9.42504	5467	low
SMCHD1	8.79339	6303	low	4.65003	8302	low
GNE	8.72665	6335	low	4.62424	8325	low
COL12A1	8.60708	6380	low	10.3022	5125	low
GAA	8.59417	6387	low	32.4827	1687	high
CTDP1	8.58092	6391	low	6.14555	7100	low
FBXO38	8.56553	6396	low	9.31162	5506	low
SPG11	8.48283	6446	low	10.5771	5018	low
INPP5K	8.45736	6464	low	11.603	4653	low
PUS1	8.43969	6468	low	3.50386	9473	low
DMPK	8.41501	6487	low	28.8699	1940	high
SETX	8.36391	6504	low	7.33196	6390	low
AARS2	8.31804	6532	low	3.85173	9081	low
TOP3A	8.15586	6603	low	5.91602	7279	low
LRSAM1	8.07861	6640	low	12.2667	4426	low
FAM111B	7.92254	6716	low	0.0913922	18993	not expressed
MORC2	7.79508	6768	low	8.3444	5882	low
DST	7.74799	6792	low	12.7388	4286	low
UBA5	7.59013	6871	low	5.96295	7230	low
CPT2	7.37489	6985	low	12.3459	4400	low
FIG4	7.3337	7002	low	9.00062	5629	low
VMA21	7.26535	7030	low	8.92047	5657	low
SCN1B	7.11909	7108	low	6.20857	7060	low
MSTO1	7.09581	7121	low	5.99924	7205	low
CHRNB1	7.05289	7152	low	81.9918	559	high
PNPLA8	6.88479	7241	low	7.40988	6347	low
C19orf12	6.82777	7277	low	4.76465	8187	low
PHYH	6.78943	7304	low	15.849	3543	middle
VAMP1	6.76597	7321	low	15.1018	3720	middle
B3GALNT2	6.6537	7375	low	4.99959	7975	low
VPS37A	6.61912	7400	low	13.6059	4063	middle
ACTA1	6.6119	7404	low	138.926	277	high
DCAF8	6.529	7456	low	11.6128	4651	low
NUP155	6.47394	7490	low	4.93253	8030	low
PSEN2	6.45326	7504	low	10.8141	4927	low
TOR1AIP1	6.44059	7509	low	6.68254	6769	low
PYROXD1	6.38746	7541	low	3.67353	9281	low
TUBB3	6.30574	7598	low	0.711345	14936	not expressed
TK2	6.3017	7599	low	12.2185	4439	low
SORD	6.28812	7606	low	1.98515	11597	not expressed
IGHMBP2	6.2535	7639	low	2.41627	10858	not expressed
FARS2	6.2516	7642	low	3.48909	9485	low
KIF21A	6.24659	7646	low	14.8356	3789	middle
HACD1	6.15954	7692	low	12.9021	4232	low
SLC22A5	6.1502	7700	low	15.7998	3551	middle
POGLUT1	6.13331	7712	low	5.1784	7837	low
IFRD1	6.10609	7731	low	10.4387	5076	low
ALPK3	6.07183	7755	low	38.5924	1375	high
GPD1L	5.89096	7864	low	7.03998	6553	low
POLG2	5.87406	7877	low	3.45521	9522	low
NEK1	5.84085	7906	low	4.79766	8150	low
GJB3	5.83001	7912	low	0.463692	16147	not expressed
THG1L	5.81396	7924	low	5.63695	7474	low
HOXD10	5.76878	7955	low	12.177	4456	low
DOK7	5.76465	7957	low	10.2922	5129	low
MARS2	5.72663	7980	low	3.57996	9397	low
ATG5	5.67296	8011	low	4.29521	8663	low
TYMP	5.62999	8039	low	2.79034	10316	low
PREPL	5.57451	8068	low	39.5717	1341	high
NIPA1	5.40549	8184	low	3.15655	9868	low
FXN	5.35493	8214	low	1.72794	12098	not expressed
FKTN	5.34013	8221	low	3.47114	9506	low
CNTNAP1	5.28999	8249	low	10.2549	5145	low
PTRH2	5.23525	8284	low	5.84721	7330	low
C12orf65	5.12486	8351	low	2.91706	10141	low
MRE11A	5.07915	8370	low	1.0696	13669	not expressed
AP4B1	5.07015	8379	low	4.30297	8652	low
SBF2	5.06499	8383	low	4.51615	8432	low
LARGE1	4.93326	8476	low	24.5481	2306	middle
COQ7	4.8736	8518	low	5.43315	7639	low
PKP2	4.86952	8523	low	9.41229	5470	low
KIF1B	4.83485	8552	low	5.0739	7925	low
ZFYVE26	4.82492	8558	low	8.41632	5858	low
DNA2	4.80476	8574	low	2.11251	11349	not expressed
ETFDH	4.79529	8578	low	4.10643	8831	low
ALG13	4.71806	8627	low	4.60311	8354	low
MYL2	4.70144	8643	low	0	19981	not expressed
RTN2	4.63267	8694	low	23.7006	2384	middle
GOSR2	4.59186	8718	low	6.48958	6892	low
SLC33A1	4.54643	8753	low	5.26173	7774	low
COQ6	4.5444	8757	low	2.93983	10113	low
RBM7	4.51304	8778	low	5.13964	7865	low
SPAST	4.4616	8817	low	3.60947	9360	low
ENO3	4.4587	8819	low	60.0334	807	high
ETFB	4.40022	8856	low	2.70989	10438	not expressed
SYNE2	4.39358	8862	low	3.45484	9523	low
FA2H	4.31776	8928	low	1.61158	12350	not expressed
MTPAP	4.29787	8943	low	3.63841	9320	low
AP4E1	4.24739	8974	low	3.08208	9955	low
RUBCN	4.22285	8992	low	9.47168	5445	low
PEX7	4.20382	9006	low	5.00284	7973	low
CCDC78	4.13866	9064	low	7.92125	6085	low
SNTA1	4.1379	9065	low	2.91901	10139	low
TMEM168	4.07069	9111	low	1.63609	12298	not expressed
GDAP1	4.03922	9144	low	1.66943	12224	not expressed
FBXL4	3.97431	9201	low	3.77088	9172	low
SMN1	3.91592	9245	low	6.95664	6607	low
ATM	3.90837	9251	low	4.37278	8567	low
ATXN7	3.8734	9280	low	3.91015	9015	low
REEP2	3.68687	9431	low	10.996	4862	low
TECPR2	3.6122	9492	low	1.62985	12308	not expressed
MTM1	3.56028	9534	low	3.62415	9336	low
TMEM65	3.54194	9550	low	4.69434	8261	low
FGD4	3.35081	9719	low	2.48932	10751	not expressed
AKAP9	3.33026	9737	low	8.01781	6048	low
VPS13D	3.3053	9753	low	3.08117	9958	low
ADCK3	3.28018	9782	low	2.09057	11390	not expressed
COL13A1	3.27105	9793	low	3.83111	9101	low
CCDC88C	3.07836	9976	low	1.25748	13148	not expressed
HACE1	3.05808	9997	low	1.20939	13267	not expressed
FLVCR1	2.88493	10186	low	1.79789	11952	not expressed
TNNT1	2.88368	10189	low	107.927	391	high
MYO9A	2.83939	10233	low	2.5513	10663	not expressed
TNNC1	2.82314	10248	low	344.871	78	high
WWOX	2.80695	10270	low	2.30395	11015	not expressed
ATXN1	2.72615	10359	not expressed	3.5933	9380	low
ZBTB42	2.70007	10380	not expressed	0.800301	14599	not expressed
PHKA1	2.6799	10398	not expressed	3.30153	9693	low
MYH14	2.65038	10427	not expressed	0.749642	14791	not expressed
SLC12A6	2.64933	10433	not expressed	3.23978	9771	low
DSC2	2.59136	10487	not expressed	2.80515	10294	low
MB	2.43902	10652	not expressed	0.278409	17314	not expressed
SPEG	2.37633	10733	not expressed	2.0771	11412	not expressed
CYP2U1	2.3596	10758	not expressed	3.26679	9742	low
MTO1	2.24123	10891	not expressed	1.67306	12217	not expressed
SMN2	2.18737	10951	not expressed	4.6208	8329	low
MME	2.12397	11011	not expressed	36.3728	1474	high
CLTCL1	2.08445	11068	not expressed	2.31872	10994	not expressed
ERBB3	1.98776	11179	not expressed	21.8808	2569	middle
LRP4	1.89115	11284	not expressed	0.580456	15542	not expressed
ATL1	1.80267	11397	not expressed	0.827734	14492	not expressed
DTNA	1.79456	11416	not expressed	6.12036	7121	low
ATP7A	1.78616	11430	not expressed	1.39697	12823	not expressed
IBA57	1.78521	11431	not expressed	0.649662	15218	not expressed
DDHD1	1.76567	11461	not expressed	7.36623	6374	low
POPDC3	1.75806	11472	not expressed	8.22924	5934	low
PDK3	1.71221	11531	not expressed	2.07267	11419	not expressed
TMEM240	1.62921	11670	not expressed	0.0943592	18966	not expressed
DES	1.62091	11692	not expressed	335.85	80	high
TTBK2	1.53545	11840	not expressed	1.49063	12615	not expressed
ANK2	1.47396	11931	not expressed	9.29361	5516	low
SLC25A42	1.46607	11942	not expressed	5.88475	7307	low
C9orf72	1.45703	11958	not expressed	4.05916	8879	low
MYH7	1.4265	12005	not expressed	0.0106962	19940	not expressed
GDAP2	1.35865	12144	not expressed	2.74922	10388	not expressed
SYT14	1.34706	12156	not expressed	1.88465	11793	not expressed
POMK	1.34238	12166	not expressed	0.277497	17321	not expressed
ANO5	1.28805	12259	not expressed	3.28916	9714	low
AGL	1.25493	12322	not expressed	2.09945	11375	not expressed
WDR73	1.2089	12422	not expressed	1.32947	12975	not expressed
PGAM2	1.17603	12497	not expressed	3.79859	9145	low
ITPR1	1.13544	12590	not expressed	1.26503	13128	not expressed
CYP7B1	1.12665	12607	not expressed	0.11827	18686	not expressed
SYNE1	1.12059	12619	not expressed	4.00101	8930	low
BVES	1.10792	12645	not expressed	5.80679	7352	low
DGAT2	1.07414	12704	not expressed	0.318376	17029	not expressed
ELOVL4	1.0704	12712	not expressed	26.2186	2143	middle
LAMA4	1.06839	12717	not expressed	0.324002	16984	not expressed
NGF	1.03666	12801	not expressed	1.55463	12471	not expressed
LIMS2	1.02987	12815	not expressed	5.4698	7606	low
SCN5A	1.01528	12844	not expressed	14.7238	3812	middle
ALG14	0.951819	13008	not expressed	1.58477	12411	not expressed
SH3TC2	0.947272	13021	not expressed	1.03989	13773	not expressed
MURC	0.93389	13058	not expressed	0.995913	13902	not expressed
MYL1	0.921382	13098	not expressed	40.9549	1294	high
AP4S1	0.877588	13208	not expressed	1.37138	12877	not expressed
TCAP	0.876432	13214	not expressed	0.613357	15390	not expressed
TNNI2	0.870583	13227	not expressed	0.230879	17685	not expressed
MYBPC1	0.847736	13293	not expressed	0	20012	not expressed
KIF26B	0.847668	13294	not expressed	7.7689	6162	low
CPT1C	0.837491	13317	not expressed	1.27268	13112	not expressed
JPH2	0.795758	13453	not expressed	3.81247	9125	low
BSCL2	0.794916	13456	not expressed	0.314151	17057	not expressed
NEFH	0.778761	13500	not expressed	7.41778	6343	low
TGFB3	0.754052	13573	not expressed	2.50956	10716	not expressed
BEAN1	0.735358	13611	not expressed	4.02292	8913	low
ISPD	0.722787	13646	not expressed	1.22578	13225	not expressed
ADSSL1	0.707033	13683	not expressed	4.02729	8907	low
ATP2A1	0.698829	13705	not expressed	4.17928	8767	low
PRKCG	0.692875	13722	not expressed	0.187032	18045	not expressed
CDKL5	0.678853	13776	not expressed	0.983704	13953	not expressed
ATXN3	0.661519	13851	not expressed	0.885511	14286	not expressed
ITGA7	0.660796	13854	not expressed	56.9928	870	high
KCNJ2	0.660313	13857	not expressed	2.17143	11241	not expressed
ZFHX2	0.624434	14004	not expressed	1.30929	13022	not expressed
TNNT3	0.602157	14072	not expressed	0.379269	16635	not expressed
STAC3	0.585203	14125	not expressed	29.1727	1924	high
CLN3	0.576714	14149	not expressed	0.281221	17296	not expressed
SNAP25	0.57137	14172	not expressed	0.839714	14451	not expressed
FBLN5	0.567394	14189	not expressed	0.243318	17590	not expressed
GAN	0.526379	14336	not expressed	1.07203	13659	not expressed
MYL3	0.515379	14380	not expressed	9.76926	5338	low
NMNAT2	0.502054	14427	not expressed	0.321767	16990	not expressed
NKX6-2	0.493068	14461	not expressed	0.0243576	19812	not expressed
PRX	0.493	14462	not expressed	0.177438	18126	not expressed
KCNE3	0.489242	14475	not expressed	0.21021	17863	not expressed
MPZ	0.445339	14678	not expressed	1.91876	11723	not expressed
ENTPD1	0.41903	14810	not expressed	3.25658	9754	low
RYR3	0.40235	14878	not expressed	0.236319	17653	not expressed
TRPV4	0.399506	14904	not expressed	0.0789425	19126	not expressed
MYH3	0.391684	14941	not expressed	0.29119	17220	not expressed
KLHL41	0.37757	15015	not expressed	49.835	1015	high
DMD	0.371623	15048	not expressed	1.78394	11986	not expressed
EGR2	0.37071	15054	not expressed	0.373586	16667	not expressed
KIF5A	0.366074	15077	not expressed	0.29066	17227	not expressed
ACTN2	0.356258	15135	not expressed	2.40621	10868	not expressed
COX6A2	0.352399	15157	not expressed	15.0932	3723	middle
SCN9A	0.352003	15161	not expressed	0.338792	16888	not expressed
B4GALNT1	0.337632	15262	not expressed	0.383167	16613	not expressed
MYH2	0.325548	15323	not expressed	0	20056	not expressed
CASQ1	0.308261	15417	not expressed	0.841354	14448	not expressed
CNTN1	0.2915	15529	not expressed	0.348372	16826	not expressed
FAT2	0.282714	15597	not expressed	0.936255	14118	not expressed
COLQ	0.26456	15720	not expressed	0.908032	14221	not expressed
SGCG	0.262563	15731	not expressed	0.080182	19117	not expressed
PYGM	0.254547	15785	not expressed	0.122154	18649	not expressed
SPTBN4	0.243957	15859	not expressed	0.0777112	19142	not expressed
RAPSN	0.242527	15873	not expressed	8.55431	5795	low
MYLK2	0.236045	15922	not expressed	0.15418	18336	not expressed
PPP2R2B	0.235329	15927	not expressed	2.6625	10497	not expressed
SCN3B	0.199627	16220	not expressed	3.57646	9405	low
LAMA2	0.195777	16240	not expressed	0.952928	14056	not expressed
LDB3	0.191515	16273	not expressed	1.89986	11754	not expressed
TNNT2	0.191224	16275	not expressed	201.747	163	high
CSRP3	0.185093	16320	not expressed	4.39678	8544	low
PLN	0.17435	16437	not expressed	4.13228	8809	low
NEB	0.169435	16485	not expressed	0.739918	14834	not expressed
EYA4	0.166368	16516	not expressed	2.36443	10922	not expressed
SLC1A3	0.148734	16695	not expressed	1.76431	12027	not expressed
KCNE2	0.147531	16706	not expressed	0.309742	17090	not expressed
MYPN	0.142756	16754	not expressed	2.24096	11118	not expressed
CAPN3	0.136938	16824	not expressed	0.23	17694	not expressed
SGCA	0.135349	16835	not expressed	3.95557	8973	low
TTN	0.131691	16869	not expressed	5.14972	7854	low
CACNB4	0.129663	16893	not expressed	0.0771312	19146	not expressed
PRDM16	0.12868	16901	not expressed	0.163962	18243	not expressed
AR	0.123412	16973	not expressed	1.32662	12981	not expressed
MYOZ2	0.119411	17024	not expressed	2.10591	11367	not expressed
MYL4	0.119151	17029	not expressed	26.1499	2152	middle
LMOD3	0.117851	17050	not expressed	0.106584	18832	not expressed
MYOT	0.116109	17070	not expressed	0.167157	18221	not expressed
KCNH2	0.114777	17082	not expressed	1.49082	12614	not expressed
MAPT	0.113744	17098	not expressed	0.267462	17389	not expressed
ATP1A2	0.10726	17173	not expressed	1.30912	13023	not expressed
KCNC3	0.104984	17200	not expressed	1.17209	13369	not expressed
COL25A1	0.104717	17209	not expressed	0.713879	14926	not expressed
GJC2	0.103693	17228	not expressed	0.0580542	19366	not expressed
ERBB4	0.102178	17252	not expressed	0.13944	18471	not expressed
CACNA1S	0.100555	17270	not expressed	0.0105557	19943	not expressed
CACNA1H	0.0991765	17283	not expressed	1.6737	12214	not expressed
HSPB3	0.0988874	17288	not expressed	26.1594	2149	middle
TRDN	0.0952117	17339	not expressed	0.0106612	19941	not expressed
SCN2B	0.0931504	17368	not expressed	0.324086	16983	not expressed
TRIM54	0.0924269	17381	not expressed	2.32861	10975	not expressed
CALR3	0.090009	17420	not expressed	0	20117	not expressed
CACNB2	0.0829765	17545	not expressed	0.0580698	19365	not expressed
CACNA1A	0.0781755	17619	not expressed	0.0625255	19308	not expressed
GJB1	0.0755631	17658	not expressed	1.2057	13279	not expressed
KIF1A	0.0714502	17736	not expressed	107.944	390	high
RYR1	0.0705164	17757	not expressed	6.50994	6885	low
HCN4	0.0697192	17777	not expressed	0.369317	16689	not expressed
CHRNG	0.0685479	17806	not expressed	1.43916	12715	not expressed
REEP1	0.0661016	17851	not expressed	3.79069	9155	low
RBM20	0.0643117	17883	not expressed	1.64727	12280	not expressed
KLHL40	0.0616033	17945	not expressed	0.879486	14308	not expressed
CLCN1	0.0611032	17956	not expressed	0.184732	18058	not expressed
MYH6	0.0587232	17994	not expressed	0	20152	not expressed
SCN4A	0.054604	18088	not expressed	0.650328	15216	not expressed
MYO18B	0.0537578	18106	not expressed	0.293448	17204	not expressed
KCNJ5	0.050763	18168	not expressed	18.2673	3115	middle
SCN11A	0.0503231	18181	not expressed	0.304282	17127	not expressed
KCNE1	0.0476449	18236	not expressed	0.320097	17008	not expressed
GJA5	0.0471007	18250	not expressed	0.0197776	19859	not expressed
CASQ2	0.0434897	18342	not expressed	0.486969	16013	not expressed
TNNI3	0.0420889	18381	not expressed	0.777618	14695	not expressed
MSTN	0.0412089	18394	not expressed	1.01515	13849	not expressed
SGCD	0.0407222	18411	not expressed	4.55773	8389	low
ECEL1	0.0405904	18413	not expressed	0	20197	not expressed
RYR2	0.0372685	18503	not expressed	0.089982	19007	not expressed
ABCC9	0.0367082	18519	not expressed	1.12661	13486	not expressed
SYT2	0.0349044	18575	not expressed	0.0921258	18984	not expressed
MUSK	0.0340731	18599	not expressed	5.55124	7543	low
PRDM12	0.0313117	18672	not expressed	0.0788867	19128	not expressed
KY	0.0311481	18679	not expressed	0.915538	14195	not expressed
CACNA1G	0.0311213	18681	not expressed	0.00746735	19964	not expressed
UNC13A	0.0308231	18691	not expressed	0.0323565	19703	not expressed
RPH3A	0.0308078	18693	not expressed	0	20226	not expressed
MYBPC3	0.0274791	18780	not expressed	0	20240	not expressed
UNC45B	0.0273033	18788	not expressed	8.97683	5635	low
CAV3	0.0270887	18793	not expressed	0.363985	16725	not expressed
CHRND	0.0261653	18811	not expressed	5.66919	7444	low
MYH8	0.0256672	18826	not expressed	0	20243	not expressed
NTRK1	0.0256375	18827	not expressed	0.107652	18821	not expressed
KCND3	0.0246495	18858	not expressed	0.0248408	19807	not expressed
MEGF10	0.0240322	18875	not expressed	0.936455	14116	not expressed
CACNA1C	0.0199951	18996	not expressed	0.0186577	19872	not expressed
CTNNA3	0.0180096	19060	not expressed	0.0604979	19333	not expressed
GLDN	0.0154715	19150	not expressed	0.220881	17770	not expressed
SLC5A7	0.0150015	19165	not expressed	0.340153	16878	not expressed
GRID2	0.0126555	19229	not expressed	0.754596	14775	not expressed
FGF14	0.00889419	19332	not expressed	0.11951	18672	not expressed
TRIM63	0	19432	not expressed	0.220704	17774	not expressed
C1orf194	0	19468	not expressed	1.90631	11740	not expressed
CHRNA1	0	19604	not expressed	413.825	60	high
DUX4	0	19745	not expressed	0	20430	not expressed
PRPH	0	20159	not expressed	0.0802562	19116	not expressed
ACTC1	0	20315	not expressed	113.233	377	high

## Sheet: Suppl. Table 4
A) CONGENITAL MUSCULAR DYSTROPHIES
Gene symbol	protein	WT-n FPKM	Category WT-n	WT-m FPKM	Category WT-m
LMNA	Lamin A/C	192.474	high	45.8711	high
DNM2	Dynamin 2	76.2329	high	35.2984	high
COL6A1	Alpha 1 type VI collagen	59.4209	high	17.271	middle
COL6A2	Alpha 2 type VI collagen	49.0997	high	1.16818	not expressed
COL6A3	Alpha 3 type VI collagen	43.5911	high	0.748503	not expressed
MPDU1	Mannose-P-dolichol utilization defect 1	34.0808	high	31.5707	high
CHKB	Choline kinase beta	33.1315	high	16.0186	middle
DAG1	Dystroglycan1	30.4817	middle	32.8003	high
POMGNT1	O-linked mannose beta1,2-N-acetylglucosaminyltransferase	28.0517	middle	21.9826	middle
DPM1	Dolichyl-phosphate mannosyltransferase 1, catalytic subunit	27.5788	middle	54.6771	high
GOLGA2	Golgin A2	21.1077	middle	33.1657	high
DPM2	Dolichyl-phosphate mannosyltransferase polypeptide 2, regulatory subunit	16.3632	middle	24.8616	middle
POMT1	Protein-O-mannosyltransferase 1	13.5662	low	6.11467	low
TRIP4	Thyroid hormone receptor interactor 4	12.5864	low	15.6641	middle
TRIP4	Thyroid hormone receptor interactor 4	12.5864	low	15.6641	middle
FKRP	Fukutin-related protein	12.1653	low	7.38812	low
POMGNT2	protein O-linked mannose N-acetylglucosaminyltransferase 2	10.3884	low	7.5406	low
B4GAT1	UDP-GlcNAc:betaGal beta-1,3-N-acetylglucosaminyl-transferase 1	10.0464	low	7.29006	low
POMT2	Protein-O-mannosyltransferase 2	9.87381	low	14.5277	middle
TRAPPC11	Trafficking protein particle complex 11	9.03662	low	10.0583	low
GMPPB	GDP-mannose pyrophosphorylase B	8.8276	low	1.89213	not expressed
COL12A1	Collagen type XII alpha 1 chain	8.60708	low	10.3022	low
INPP5K	Inositol Polyphosphate-5-Phosphatase K	8.45736	low	11.603	low
MSTO1	Misato homolog 1 (Drosophila)	7.09581	low	5.99924	low
B3GALNT2	Beta-1,3-N-acetylgalacto-saminyltransferase 2	6.6537	low	4.99959	low
ACTA1	Alpha actin, skeletal muscle	6.6119	low	138.926	high
FKTN	Fukutin	5.34013	low	3.47114	low
LARGE1	LARGE xylosyl- and glucuronyltransferase 1	4.93326	low	24.5481	middle
GOSR2	Golgi SNAP receptor complex member 2	4.59186	low	6.48958	low
POMK	Protein-O-mannose kinase	1.34238	not expressed	0.277497	not expressed
POMK	Protein-O-mannose kinase	1.34238	not expressed	0.277497	not expressed
TCAP	Telethonin	0.876432	not expressed	0.613357	not expressed
TCAP	Telethonin	0.876432	not expressed	0.613357	not expressed
ISPD	Isoprenoid synthase domain containing	0.722787	not expressed	1.22578	not expressed
ITGA7	Integrin alpha 7 precursor	0.660796	not expressed	56.9928	high
ITGA7	Integrin alpha 7 precursor	0.660796	not expressed	56.9928	high
LAMA2	Laminin alpha 2 chain of merosin	0.195777	not expressed	0.952928	not expressed
LAMA2	Laminin alpha 2 chain of merosin	0.195777	not expressed	0.952928	not expressed
RYR1	Ryanodine receptor 1 (skeletal)	0.0705164	not expressed	6.50994	low
RYR1	Ryanodine receptor 1 (skeletal)	0.0705164	not expressed	6.50994	low
RXYLT1	Ribitol xylosyltransferase 1 (transmembrane protein 5)	0	not expressed	0	not expressed
SELENON	Selenoprotein N1	0	not expressed	0	not expressed
RXYLT1	Ribitol xylosyltransferase 1 (transmembrane protein 5)	0	not expressed	0	not expressed
SELENON	Selenoprotein N1	0	not expressed	0	not expressed
B) CONGENITAL MYASTHENIC SYNDROMES
Gene symbol	protein	WT-n FPKM	Category WT-n	WT-m FPKM	Category WT-m
AGRN	Agrin	278.01	high	35.9088	high
SLC25A1	Solute carrier family 25 (mitochondrial carrier, citrate transporter), member 1	80.8106	high	33.6311	high
PLEC	Plectin	77.9401	high	11.4885	low
LAMB2	Laminin, beta 2 (laminin S)	57.6141	high	19.2837	middle
LAMA5	Laminin, Alpha 5	25.4445	middle	39.4886	high
ALG2	Alpha-1,3/1,6-mannosyltransferase	18.8124	middle	26.8785	middle
GFPT1	Glutamine-fructose-6-phosphate transaminase 1	15.3488	low	9.85258	low
DPAGT1	Dolichyl-phosphate (UDP-N-acetylglucosamine) N-acetylglucosaminephosphotransferase 1 (GlcNAc-1-P transferase)	14.4826	low	10.7247	low
GMPPB	GDP-mannose pyrophosphorylase B	8.8276	low	1.89213	not expressed
CHRNB1	Cholinergic receptor, nicotinic, beta 1 muscle	7.05289	low	81.9918	high
VAMP1	Vesicle associated membrane protein (synaptobrevin 1)	6.76597	low	15.1018	middle
DOK7	Docking protein 7	5.76465	low	10.2922	low
PREPL	Prolyl endopeptidase-like	5.57451	low	39.5717	high
COL13A1	Collagen type XIII alpha 1 chain	3.27105	low	3.83111	low
MYO9A	Myosin IXA	2.83939	low	2.5513	not expressed
LRP4	LDL receptor related protein 4	1.89115	not expressed	0.580456	not expressed
ALG14	UDP-N-acetylglucosaminyltransferase	0.951819	not expressed	1.58477	not expressed
SNAP25	Synaptosome associated protein 25	0.57137	not expressed	0.839714	not expressed
COLQ	Acetylcholinesterase collagen-like tail subunit	0.26456	not expressed	0.908032	not expressed
RAPSN	Rapsyn	0.242527	not expressed	8.55431	low
CHRNG	Cholinergic receptor, nicotinic, gamma polypeptide	0.0685479	not expressed	1.43916	not expressed
SCN4A	Sodium channel, voltage-gated, type IV, alpha	0.054604	not expressed	0.650328	not expressed
SYT2	Synaptotagmin II	0.0349044	not expressed	0.0921258	not expressed
MUSK	Muscle, skeletal, receptor tyrosine kinase	0.0340731	not expressed	5.55124	low
UNC13A	Unc-13 homolog A (C. elegans)	0.0308231	not expressed	0.0323565	not expressed
RPH3A	Rabphilin 3A	0.0308078	not expressed	0	not expressed
CHRND	Cholinergic receptor, nicotinic, delta	0.0261653	not expressed	5.66919	low
SLC5A7	Solute carrier family 5 (sodium/choline cotransporter), member 7	0.0150015	not expressed	0.340153	not expressed
CHRNA1	Cholinergic receptor, nicotinic, alpha polypeptide 1	0	not expressed	413.825	high
CHRNE	Cholinergic receptor, nicotinic, epsilon	0	not expressed	0	not expressed
CHAT	Choline acetyltransferase isoform	0	not expressed	0	not expressed
SLC18A3	Solute Carrier Family 18 (Vesicular Acetylcholine), Member 3	0	not expressed	0	not expressed
C) CONGENITAL MYOPATHIES
Gene symbol	protein	WT-n FPKM	Category WT-n	WT-m FPKM	Category WT-m
HNRNPA1	Heterogeneous nuclear ribonucleoprotein A1	276.028	high	53.5189	high
TPM3	Tropomyosin 3	132.602	high	84.7938	high
BIN1	Amphiphysin	84.8684	high	37.164	high
DNM2	Dynamin 2	76.2329	high	35.2984	high
TPM2	Tropomyosin 2 (beta)	75.2558	high	213.707	high
HRAS	V-Ha-RAS Harvey Rat Sarcoma Viral	37.4982	high	17.6983	middle
TNPO3	Transportin 3	25.6491	middle	16.8757	middle
FXR1	FMR1 autosomal homolog	14.8672	low	16.3678	middle
CFL2	Cofilin 2 (muscle)	10.761	low	32.6278	high
TRIM32	Tripartite motif-containing 32	10.0271	low	8.14067	low
ACTA1	Alpha actin, skeletal muscle	6.6119	low	138.926	high
PYROXD1	Pyridine nucleotidedisulphide oxidoreductase domain 1	6.38746	low	3.67353	low
HACD1	Protein tyrosine phosphatase-like (3-Hydroxyacyl-CoA dehydratase	6.15954	low	12.9021	low
MYL2	Myosin light chain 2	4.70144	low	0	not expressed
CCDC78	Coiled-coil domain-containing protein 78	4.13866	low	7.92125	low
MTM1	Myotubularin	3.56028	low	3.62415	low
TNNT1	Slow troponin T	2.88368	low	107.927	high
SPEG	SPEG complex locus	2.37633	not expressed	2.0771	not expressed
MYH7	Myosin, heavy polypeptide 7, cardiac muscle, beta	1.4265	not expressed	0.0106962	not expressed
MYL1	Myosin, light polypeptide 1, alkali, skeletal fast	0.921382	not expressed	40.9549	high
MYMK	Myomaker	0.921382	not expressed	40.9549	high
STAC3	SH3 and cysteine rich domain 3	0.585203	not expressed	29.1727	high
RYR3	Ryanodine receptor 3	0.40235	not expressed	0.236319	not expressed
KLHL41	Kelch-like family member 41	0.37757	not expressed	49.835	high
ACTN2	Actinin alpha2	0.356258	not expressed	2.40621	not expressed
MYH2	Myosin, heavy polypeptide 2, skeletal muscle	0.325548	not expressed	0	not expressed
CNTN1	Contactin-1	0.2915	not expressed	0.348372	not expressed
SPTBN4	Spectrin, Beta, Nonerythrocytic, 4	0.243957	not expressed	0.0777112	not expressed
NEB	Nebulin	0.169435	not expressed	0.739918	not expressed
MYPN	Myopalladin	0.142756	not expressed	2.24096	not expressed
TTN	Titin	0.131691	not expressed	5.14972	low
LMOD3	Leiomodin 3 (fetal)	0.117851	not expressed	0.106584	not expressed
CACNA1S	Calcium channel, voltage-dependent, L type, alpha 1S subunit	0.100555	not expressed	0.0105557	not expressed
CACNA1H	Calcium channel, voltage-dependent, T type, aplpha-1H subunit	0.0991765	not expressed	1.6737	not expressed
RYR1	Ryanodine receptor 1 (skeletal)	0.0705164	not expressed	6.50994	low
KLHL40	Kelch-like family member 40	0.0616033	not expressed	0.879486	not expressed
SCN4A	Sodium channel, voltage-gated, type IV, alpha	0.054604	not expressed	0.650328	not expressed
MYO18B	Myosin XVIIIB	0.0537578	not expressed	0.293448	not expressed
MYBPC3	Cardiac myosin binding protein-C	0.0274791	not expressed	0	not expressed
UNC45B	UNC45 Myosin Chaperone B	0.0273033	not expressed	8.97683	low
MEGF10	Multiple EGF-like-domains 10	0.0240322	not expressed	0.936455	not expressed
KBTBD13	Kelch repeat and BTB (POZ) domain containing 13	0	not expressed	0	not expressed
MAP3K20	Mitogen-activated protein kinase kinase 20	0	not expressed	0	not expressed
PAX7	Paired Box gene 7	0	not expressed	0	not expressed
SELENON	Selenoprotein N1	0	not expressed	0	not expressed
D) DISTAL MYOPATHIES
Gene symbol	protein	WT-n FPKM	Category WT-n	WT-m FPKM	Category WT-m
SQSTM1	Sequestosome 1	206.967	high	203.602	high
VCP	Valosin-containing protein	162.817	high	76.0287	high
DNM2	Dynamin 2	76.2329	high	35.2984	high
MATR3	Matrin 3	53.9156	high	48.0087	high
DNAJB6	HSP-40 homologue, subfamily B, number 6	42.9912	high	52.5414	high
FLNC	Filamin C, gamma (actin-binding protein - 280)	38.7934	high	53.2623	high
HSPB8	Heat shock 27kDa protein 8	28.6226	middle	38.2418	high
DYSF	Dysferlin	23.7688	middle	80.3425	high
TIA1	Cytotoxic granuleassociated RNA binding protein	16.4349	middle	11.2605	low
KLHL9	Kelch-like homologue 9	10.3936	low	6.76164	low
GNE	UDP-N-acetylglucosamine-2- epimerase/N-acetylmannosamine kinase	8.72665	low	4.62424	low
MYH7	Myosin, heavy polypeptide 7, cardiac muscle, beta	1.4265	not expressed	0.0106962	not expressed
ANO5	Anoctamin 5	1.28805	not expressed	3.28916	low
ADSSL1	Adenylosuccinate synthase-like	0.707033	not expressed	4.02729	low
ACTN2	Actinin alpha2	0.356258	not expressed	2.40621	not expressed
LDB3	LIM domain binding 3	0.191515	not expressed	1.89986	not expressed
NEB	Nebulin	0.169435	not expressed	0.739918	not expressed
TTN	Titin	0.131691	not expressed	5.14972	low
MYOT	Myotilin	0.116109	not expressed	0.167157	not expressed
E) HEREDITARY ATAXIAS
Gene symbol	protein	WT-n FPKM	Category WT-n	WT-m FPKM	Category WT-m
EEF2	Eukaryotic translation elongation factor 2	896.286	high	361.674	high
PCNA	Proloferating cell nuclear antigen	113.894	high	24.4763	middle
PEX7	Peroxisomal biogenesis factor 7	113.894	high	24.4763	middle
NOP56	NOP56 ribonucleoprotein	78.5937	high	60.062	high
PLD3	Phospholipase D family, member 3	77.4254	high	95.2853	high
ELOVL5	ELOVL fatty acid elongase 5	51.8446	high	51.339	high
ATXN10	Ataxin 10	49.2686	high	66.2198	high
SCYL1	SCY1 like pseudokinase 1	42.919	high	21.5614	middle
STUB1	STIP1 homology and U-box containing protein 1	42.1696	high	38.294	high
TPP1	Tripeptidyl peptidase I	40.7658	high	49.8281	high
AFG3L2	AFG3 ATPase family gene 3-like 2 (S. cerevisiae) 1	26.1928	middle	14.3169	middle
PUM1	Pumilio, Drosophila, Homologh of, 1	24.3797	middle	20.4569	middle
SIL1	SIL1 homolog, endoplasmic reticulum chaperone	23.9376	middle	13.4924	middle
POLG	Polymerase (DNA directed), gamma	22.731	middle	8.95701	low
ANO10	Anoctamin 10	18.0324	middle	25.5781	middle
SNX14	sorting nexin 14	17.9968	middle	15.1397	middle
TDP2	Tyrosyl-DNA phosphodiesterase 2	16.5662	middle	27.4567	high
SPTBN2	Spectrin, Beta, Nonerythrocytic, 2	14.9959	low	2.49553	not expressed
SLC9A1	Solute carrier family 9, member 1	14.7694	low	13.7844	middle
RNF216	Ring finger protein 216	13.5173	low	6.87453	low
XRCC1	W-Ray Repair, Complementing Defective, In Chinese Hamster, 1	13.364	low	7.76089	low
TDP1	Tyrosyl-DNA phosphodiesterase 1	12.0066	low	8.08708	low
APTX	Aprataxin	10.8739	low	12.8127	low
ATXN2	Ataxin 2	10.3819	low	18.5536	middle
SACS	Sacsin	9.89833	low	13.8558	middle
CWF19L1	CWF19-like Protein 1	9.6284	low	7.7892	low
COA7	Cytochrome C oxidase assembly factor 7	9.05942	low	6.77902	low
SETX	Senataxin	8.36391	low	7.33196	low
UBA5	Ubiquitin-Like Modifier Activating Enzyme 5	7.59013	low	5.96295	low
MSTO1	Misato homolog 1 (Drosophila)	7.09581	low	5.99924	low
PHYH	Phytanoyl-CoA 2-hydroxylase	6.78943	low	15.849	middle
TK2	Thymidine kinase 2, mitochondrial	6.3017	low	12.2185	low
IFRD1	Interferon-related developmental regulator 1	6.10609	low	10.4387	low
THG1L	tRNA-histidine guanyltransferase 1-like protein	5.81396	low	5.63695	low
ATG5	Autophagy 5, S. Cerevisiae, Homolog of	5.67296	low	4.29521	low
FXN	Frataxin	5.35493	low	1.72794	not expressed
MRE11A	MRE11 meiotic recombination 11 homolog A	5.07915	low	1.0696	not expressed
RUBCN	RUN domain and cysteine-rich domain containing, Beclin 1-interacting protein	4.22285	low	9.47168	low
ATM	Ataxia telangiectasia mutated	3.90837	low	4.37278	low
ATXN7	Ataxin 7	3.8734	low	3.91015	low
VPS13D	Vacuolar protein sorting 37, Yeast, homolg of, A	3.3053	low	3.08117	low
ADCK3	Coenzyme Q8A	3.28018	low	2.09057	not expressed
CCDC88C	Coiled-coil domain containing 88C	3.07836	low	1.25748	not expressed
WWOX	WW Domain-Containing Oxidoreductase	2.80695	low	2.30395	not expressed
ATXN1	Ataxin 1	2.72615	not expressed	3.5933	low
MME	Membrane metallo-endopeptidase	2.12397	not expressed	36.3728	high
TMEM240	Transmembrane protein 240	1.62921	not expressed	0.0943592	not expressed
TTBK2	Tau tubulin kinase 2	1.53545	not expressed	1.49063	not expressed
GDAP2	Ganglioside induced differentiation associated protein 2	1.35865	not expressed	2.74922	not expressed
SYT14	Synaptotagmin 14	1.34706	not expressed	1.88465	not expressed
WDR73	WD Repeat-Containing Protein 73	1.2089	not expressed	1.32947	not expressed
ITPR1	Inositol 1,4,5-triphosphate receptor type 1	1.13544	not expressed	1.26503	not expressed
SYNE1	Spectrin repeat containing, nuclear envelope 1 (nesprin 1)	1.12059	not expressed	4.00101	low
ELOVL4	ELOVL fatty acid elongase 4	1.0704	not expressed	26.2186	middle
BEAN1	Brain expressed, associated with Nedd42	0.735358	not expressed	4.02292	low
PRKCG	Protein kinase C, gamma	0.692875	not expressed	0.187032	not expressed
ATXN3	Ataxin 3	0.661519	not expressed	0.885511	not expressed
FAT2	Fat tumor suppressor, Drosophila, Homologh of, 2	0.282714	not expressed	0.936255	not expressed
PPP2R2B	Protein phosphatase 2 regulatory subunit B, beta isoform	0.235329	not expressed	2.6625	not expressed
SLC1A3	EAAT1 (excitatory amino acid transporter type 1)	0.148734	not expressed	1.76431	not expressed
CACNB4	Calcium channel, voltage-dependent, beta 4 subunit	0.129663	not expressed	0.0771312	not expressed
KCNC3	Potassium voltage-gated channel, Shaw-related subfamily, member 3	0.104984	not expressed	1.17209	not expressed
CACNA1A	Calcium channel, voltage-dependent, P/Q type, alpha 1A subunit	0.0781755	not expressed	0.0625255	not expressed
CACNA1G	calcium voltage-gated channel subunit alpha1 G	0.0311213	not expressed	0.00746735	not expressed
KCND3	Potassium voltage-gated channel, Shal-related subfamily, member 3	0.0246495	not expressed	0.0248408	not expressed
GRID2	Glutamate receptor, ionotropic, delta 2	0.0126555	not expressed	0.754596	not expressed
FGF14	Fibroblast growth factor 14	0.00889419	not expressed	0.11951	not expressed
TBP	TATA box binding protein	0	not expressed	0	not expressed
GRM1	Glutamate receptor metabotropic, 1	0	not expressed	0	not expressed
PDYN	Prodynorphin	0	not expressed	0	not expressed
TGM6	Transglutaminase 6	0	not expressed	0	not expressed
TRPC3	Transient receptor potential cation channel subfamily C member 3	0	not expressed	0	not expressed
TTPA	Tocopherol (alpha) transfer protein (ataxia (Friedreich-like) with vitamin E deficiency)	0	not expressed	0	not expressed
TWNK	Twinkle mtDNA helicase	0	not expressed	0	not expressed
VWA3B	Von Willebrand factor A domain Containing Protein 3B	0	not expressed	0	not expressed
F) HEREDITARY CARDIOMYOPATHIES
Gene symbol	protein	WT-n FPKM	Category	WT-m FPKM	Category
FLNA	Filamin A, alpha (actin binding protein 280)	446.331	high	193.397	low
CALM2	Calmodulin 2	317.01	high	268.672	low
TPM1	Tropomyosin 1 (alpha)	192.582	high	200.136	high
LMNA	Lamin A/C	192.474	high	45.8711	low
CALM3	Calmodulin 3	147.053	high	40.7524	middle
JUP	Junction plakoglobin	120.936	high	27.3537	high
VCL	Vinculin	98.8991	high	135.303	high
SDHA	Succinate dehydrogenase complex, subunit A, flavoprotein (Fp)	88.3621	high	118.556	high
CALM1	Calmodulin 1	83.8186	high	313.547	middle
MRPL3	Mitochondrial ribosomal protein L3	61.5142	high	98.7929	high
ILK	Integrin-linked kinase	52.7802	high	54.1292	high
FLNC	Filamin C, gamma (actin-binding protein - 280)	38.7934	high	53.2623	not expressed
RAF1	V-Raf-1 Murine Leukemia Viral Oncogene Homolog 1	36.2373	high	32.2826	low
BAG3	BCL2-associated athanogene 3	33.7129	high	20.1072	low
DSG2	Desmoglein 2	32.5704	high	18.5857	middle
DSP	Desmoplakin	30.9248	middle	23.3354	middle
CRYAB	Crystallin, alpha B	29.3812	middle	29.3156	low
TMEM43	Transmembrane protein 43	29.0526	middle	22.9758	low
TMPO	Lamina-associated polypeptide 2	28.0264	middle	14.3518	high
MRPL44	Mitochondrial ribosomal protein L44	23.9059	middle	35.5337	high
NEXN	Nexilin(F-actin binding protein)	15.05	low	61.1671	high
TAZ	Tafazzin	14.2913	low	5.96168	middle
NDUFAF1	NADH-ubiquinone oxidoreductase 1 alpha subcomplex	12.6294	low	8.86821	low
GATAD1	GATA zinc finger domain containing 1	12.5945	low	14.3543	low
COX15	COX15 homolog, cytochrome c oxidase assembly protein (yeast)	11.701	low	16.9456	high
DOLK	Dolichol kinase	10.9058	low	9.56368	low
PRKAG2	Protein kinase, AMP-activated, gamma 2 non-catalytic subunit	10.5178	low	17.6657	high
PSEN1	Presenilin 1	9.69659	low	11.8275	not expressed
MIB1	Mindbomb homolog 1 (drosophila)	9.49666	low	9.4031	not expressed
SCO2	Cytochrome c oxidase assembly protein	9.22813	low	4.73598	high
TSFM	Ts translation elongation factor, mitochondrial	8.82202	low	8.82202	low
GAA	Acid alpha-glucosidase preproprotein	8.59417	low	32.4827	high
AARS2	Alanyl-tRNA synthetase 2, mitochondrial	8.31804	low	3.85173	high
SCN1B	Sodium channel, voltage-gated, type I, beta subunit	7.11909	low	6.20857	not expressed
NUP155	Nucleoporin 155 kDa	6.47394	low	4.93253	not expressed
PSEN2	Presenilin 2	6.45326	low	10.8141	not expressed
HACD1	Protein tyrosine phosphatase-like (3-Hydroxyacyl-CoA dehydratase	6.15954	low	12.9021	low
ALPK3	Alpha kinase 3	6.07183	low	38.5924	high
GPD1L	Glycerol-3-phosphate dehydrogenase 1-like	5.89096	low	7.03998	low
FKTN	Fukutin	5.34013	low	3.47114	low
PKP2	Plakophilin 2	4.86952	low	9.41229	middle
MYL2	Myosin light chain 2	4.70144	low	0	low
SNTA1	Syntrophin, alpha 1	4.1379	low	2.91901	low
TMEM168	Transmembrane protein 168	4.07069	low	1.63609	high
AKAP9	A kinase (PRKA) anchor protein (yotiao) 9	3.33026	low	8.01781	low
TNNC1	Slow troponin C	2.82314	low	344.871	high
DSC2	Desmocollin 2	2.59136	not expressed	2.80515	not expressed
MTO1	Mitochondrial tRNA translation optimization 1	2.24123	not expressed	1.67306	middle
DTNA	Dystrobrevin, alpha	1.79456	not expressed	6.12036	low
DES	Desmin	1.62091	not expressed	335.85	high
ANK2	Ankyrin 2	1.47396	not expressed	9.29361	low
SYNE1	Spectrin repeat containing, nuclear envelope 1 (nesprin 1)	1.12059	not expressed	4.00101	low
LAMA4	Laminin alpha 4	1.06839	not expressed	0.324002	low
SCN5A	Voltage-gated sodium channel type V alpha	1.01528	not expressed	14.7238
MURC	Muscle-related coiled-coil protein	0.93389	not expressed	0.995913	not expressed
TCAP	Telethonin	0.876432	not expressed	0.613357	not expressed
JPH2	Junctophilin-2	0.795758	not expressed	3.81247	not expressed
TGFB3	Transforming growth factor, beta 3	0.754052	not expressed	2.50956	not expressed
KCNJ2	Potassium channel, inwardly rectifying, dubfamily J, member 2	0.660313	not expressed	2.17143	middle
MYL3	Myosin light chain 3	0.515379	not expressed	9.76926	low
KCNE3	Potassium voltage-gated channel, Isk-related family, member 3	0.489242	not expressed	0.21021	not expressed
DMD	Dystrophin	0.371623	not expressed	1.78394	middle
ACTN2	Actinin alpha2	0.356258	not expressed	2.40621	not expressed
MYLK2	Myosin light chain kinase 2	0.236045	not expressed	0.15418	not expressed
SCN3B	Sodium channel, voltage-gated, type III, beta subunit	0.199627	not expressed	3.57646	low
LDB3	LIM domain binding 3	0.191515	not expressed	1.89986	not expressed
TNNT2	Troponin T2, cardiac	0.191224	not expressed	201.747	high
CSRP3	Cysteine and glycine-rich protein 3 (cardiac LIM protein)	0.185093	not expressed	4.39678	low
PLN	Phospholamban	0.17435	not expressed	4.13228	low
EYA4	Eyes absent 4	0.166368	not expressed	2.36443	not expressed
KCNE2	Potassium voltage-gated channel, Isk-related family, member 2	0.147531	not expressed	0.309742	not expressed
MYPN	Myopalladin	0.142756	not expressed	2.24096	not expressed
TTN	Titin	0.131691	not expressed	5.14972	high
PRDM16	PR Domain-Containing Protein 16	0.12868	not expressed	0.163962	not expressed
MYOZ2	Myozenin 2, or calsarcin 1, a Z disk protein	0.119411	not expressed	2.10591	not expressed
MYL4	Myosin, Light Chain 4, Alkali, Atrial, Embryonic	0.119151	not expressed	26.1499	middle
MYOT	Myotilin	0.116109	not expressed	0.167157	not expressed
KCNH2	Voltage-gated potassium channel, subfamily H, member 2	0.114777	not expressed	1.49082	not expressed
TRDN	Triadin	0.0952117	not expressed	0.0106612	not expressed
SCN2B	Sodium channel, voltage-gated, type II, beta subunit	0.0931504	not expressed	0.324086	low
CALR3	Calreticulin 3	0.090009	not expressed	0	not expressed
CACNB2	Calcium channel, voltage-dependent, beta 2 subunit	0.0829765	not expressed	0.0580698	not expressed
HCN4	Hyperpolarization activated cyclic nucleotide-gated potassium channel 4	0.0697192	not expressed	0.369317	not expressed
RBM20	RNA binding motif protein 20	0.0643117	not expressed	1.64727	not expressed
MYH6	Myosin heavy chain 6	0.0587232	not expressed	0	not expressed
KCNJ5	Potassium inwardly-rectifying channel, subfamily J, member 5	0.050763	not expressed	18.2673	middle
KCNE1	Potassium voltage-gated channel, Isk-related family, member 1	0.0476449	not expressed	0.320097	not expressed
GJA5	Connexin 40	0.0471007	not expressed	0.0197776	not expressed
CASQ2	Calsequestrin 2 (cardiac muscle)	0.0434897	not expressed	0.486969	not expressed
TNNI3	Troponin I, cardiac	0.0420889	not expressed	0.777618	not expressed
SGCD	Delta-sarcoglycan	0.0407222	not expressed	4.55773	low
RYR2	Ryanodine receptor 2	0.0372685	not expressed	0.089982	not expressed
ABCC9	ATP-binding cassette, sub-family C (member 9)	0.0367082	not expressed	1.12661	not expressed
MYBPC3	Cardiac myosin binding protein-C	0.0274791	not expressed	0	not expressed
CAV3	Caveolin 3	0.0270887	not expressed	0.363985	not expressed
KCND3	Potassium voltage-gated channel, Shal-related subfamily, member 3	0.0246495	not expressed	0.0248408	not expressed
CACNA1C	Calcium channel, voltage-dependent, L type, alpha 1C subunit	0.0199951	not expressed	0.0186577	not expressed
CTNNA3	Catenin alpha 3	0.0180096	not expressed	0.0604979	not expressed
MYH7	Myosin, heavy polypeptide 7, cardiac muscle, beta	0.0106962	not expressed	1.4265	low
ACTC1	Actin, alpha, cardiac muscle precursor	0	not expressed	113.233	high
KCNA5	Potassium voltage-gated channel, shaker-related subfamily, member 5	0	not expressed	0	not expressed
KCNQ1	Potassium voltage-gated channel, KQT-like subfamily, member 1	0	not expressed	0	not expressed
NPPA	Natriuretic peptide precursor A	0	not expressed	0	not expressed
SCN4B	Sodium channel, voltage-gated, type IV, beta subunit	0	not expressed	0	not expressed
G) HEREDITARY MOTOR AND SENSORY NEUROPATHIES (HMSN)
Gene symbol	protein	WT-n FPKM	WT-n expression level	WT-m FPKM	WT-m expression level
LMNA	Lamin A/C	192.474	high	45.8711	high
ATP1A1	ATPase, Na+/K+ transporting, alpha-1 polypeptide	171.452	high	284.076	high
VCP	Valosin-containing protein	162.817	high	76.0287	high
RAB7A	RAB7, member RAS oncogene family	140.569	high	137.379	high
HSPB1	Heat shock 27kDa protein 1	133.991	high	759.98	high
HINT1	Histidine triad nucleotide binding protein 1	117.029	high	84.6773	high
GARS	Glycyl-tRNA synthetase	100.301	high	63.6102	high
CCT5	Chaperonin containing TCP1 subunit 5	84.0364	high	45.0684	high
DNM2	Dynamin 2	76.2329	high	35.2984	high
KARS	Lysyl-tRNA synthetase	69.0745	high	59.0917	high
SEPT9	Septin 9	67.4544	high	43.4804	high
TFG	TRK-fused gene	63.2183	high	57.8668	high
COX6A1	Cytochrome c oxidase subunit VIa polypeptide 1	62.5508	high	77.4009	high
MARS	Methionyl-tRNA synthetase	56.4578	high	42.6955	high
AARS	Alanyl-tRNA synthetase	55.3531	high	20.6914	middle
ITPR3	Inositol 1,4,5-triphosphate receptor, type 3	51.6341	high	20.5746	middle
HK1	Hexokinase 1	50.4328	high	20.2362	middle
DYNC1H1	Dynein, cytoplasmic 1, heavy chain 1	48.8436	high	82.601	high
YARS	Tyrosyl-tRNA synthetase	45.0369	high	28.6732	high
DNMT1	DNA (cytosine-5)-methyltransferase 1	43.318	high	3.26971	low
INF2	Inverted formin 2	38.7321	high	14.717	middle
PRPS1	Phosphoribosyl pyrophosphate synthetase 1	38.7129	high	28.5846	high
SPTLC1	Serine palmitoyltransferase subunit 1	35.0759	high	34.9207	high
BAG3	BCL2-associated athanogene 3	33.7129	high	20.1072	middle
MFN2	Mitofusin 2	32.2065	high	34.4476	high
LITAF	Lipopolysaccharide-induced TNF factor	31.2669	high	33.1826	high
SLC9A3R1	Solute carrier family 9, member 3, regulator 1	30.9837	middle	10.961	low
PNKP	polynucleotide kinase 3â€™-phosphatase	28.9167	middle	10.7073	low
HSPB8	Heat shock 27kDa protein 8	28.6226	middle	38.2418	high
NAGLU	N-acetyl-alpha-glucosaminidase	24.6083	middle	18.5547	middle
HARS	Histidyl-tRNA synthetase	24.2246	middle	22.6677	middle
SBF1	SET binding factor 1	22.9361	middle	17.6525	middle
SURF1	Surfeit 1	22.4142	middle	24.3633	middle
AIFM1	Apoptosis-inducing factor, Mitochondria-associated 1	21.0021	middle	22.9098	middle
KIF1B	Kinesin family member 1B	20.9138	middle	19.6144	middle
PLEKHG5	Pleckstrin homology domain containing, family G (with RhoGef domain) member 5	18.5587	middle	1.20054	not expressed
MTMR2	Myotubularin-related protein 2	18.0925	middle	18.8644	middle
WNK1	WNK lysine deficient protein kinase 1	17.4015	middle	26.1582	middle
DNAJB2	DnaJ (Hsp40) homolog, subfamily B, member 2	17.3925	middle	20.1719	middle
NEFL	Neurofilament, light polypeptide 68kDa	16.9319	middle	47.4352	high
JAG1	Jagged 1	16.6515	middle	4.47832	low
SPTLC2	Serine palmitoyltransferase long chain base subunit 2	16.5114	middle	7.47505	low
SGPL1	Sphingosine-1-Phosphate Lyase 1	16.1668	middle	21.3173	middle
NDRG1	N-myc downstream regulated gene 1	15.155	low	6.47615	low
MPV17	MpV17 mitochondrial inner membrane protein	14.9867	low	10.1595	low
VRK1	Vaccinia related kinase 1	12.6621	low	3.58186	low
ATL3	atlastin GTPase 3	11.9813	low	7.88254	low
GNB4	Guanine nucleotidebinding protein, beta-4	10.802	low	3.07643	low
TRIM2	Tripartite motif containing 2	10.3387	low	18.559	middle
DHTKD1	Dehydrogenase E1 and transketolase domain containing 1	10.324	low	5.98199	low
PMP22	Peripheral myelin protein 22	9.93945	low	9.92715	low
SACS	Sacsin	9.89833	low	13.8558	middle
SCO2	Cytochrome c oxidase assembly protein	9.22813	low	4.73598	low
AHNAK2	Ahnak nucleoprotein 2	9.06987	low	3.20243	low
CTDP1	CTD phosphatase subunit 1	8.58092	low	6.14555	low
SPG11	SPG11 vesicle trafficking associated, Spatacsin	8.48283	low	10.5771	low
LRSAM1	Leucine rich repeat and sterile alpha motif containing 1	8.07861	low	12.2667	low
MORC2	MORC family CW-type zinc finger 2	7.79508	low	8.3444	low
DST	Dystonin	7.74799	low	12.7388	low
FIG4	Sac domain-containing inositol phosphatase 3	7.3337	low	9.00062	low
DCAF8	DDB1 and CUL4 associated factor 8	6.529	low	11.6128	low
SORD	Sorbitol Dehydrogenase	6.28812	low	1.98515	not expressed
IGHMBP2	Immunoglobulin mu binding protein 2	6.2535	low	2.41627	not expressed
GJB3	Gap junction protein, beta 3, 31kDa (=connexin 31)	5.83001	low	0.463692	not expressed
HOXD10	Homeobox D10	5.76878	low	12.177	low
CNTNAP1	Contactin-Associated Protein 1	5.28999	low	10.2549	low
SBF2	SET binding factor 2	5.06499	low	4.51615	low
GDAP1	Ganglioside-induced differentiation-associated protein 1	4.03922	low	1.66943	not expressed
FGD4	Actin-filament binding protein Frabin	3.35081	low	2.48932	not expressed
FLVCR1	Feline leukemia subgroup C receptor 1	2.88493	low	1.79789	not expressed
SLC12A6	Potassium chloride cotransporter KCC3	2.64933	not expressed	3.23978	low
MME	Membrane metallo-endopeptidase	2.12397	not expressed	36.3728	high
CLTCL1	Clathrin, heavy polypeptide-like 1	2.08445	not expressed	2.31872	not expressed
ATL1	Atlastin GTPase 1	1.80267	not expressed	0.827734	not expressed
PDK3	Pyruvate dehydrogenase kinase, isoenzyme 3	1.71221	not expressed	2.07267	not expressed
DGAT2	Diacylglycerol O-acyltransferase 2	1.07414	not expressed	0.318376	not expressed
NGF	Nerve growth factor (beta polypeptide)	1.03666	not expressed	1.55463	not expressed
SH3TC2	KIAA1985 protein	0.947272	not expressed	1.03989	not expressed
NEFH	Neurofilament, heavy polypeptide	0.778761	not expressed	7.41778	low
ZFHX2	Zinc finger homeobox 2	0.624434	not expressed	1.30929	not expressed
FBLN5	Fibulin 5 (extra-cellular matrix)	0.567394	not expressed	0.243318	not expressed
NMNAT2	Nicotinamide nucleoside adenyltransferase 2	0.502054	not expressed	0.321767	not expressed
PRX	Periaxin	0.493	not expressed	0.177438	not expressed
MPZ	Myelin protein zero	0.445339	not expressed	1.91876	not expressed
TRPV4	Transient receptor potential cation channel, subfamily V, member 4	0.399506	not expressed	0.0789425	not expressed
EGR2	Early growth response 2 protein	0.37071	not expressed	0.373586	not expressed
KIF5A	Kinesin family member 5A	0.366074	not expressed	0.29066	not expressed
SCN9A	Sodium voltage-gated channel alpha subunit 9	0.352003	not expressed	0.338792	not expressed
GJB1	Gap junction protein, beta 1, 32kDa (connexin 32)	0.0755631	not expressed	1.2057	not expressed
KIF1A	Kinesin family member 1A	0.0714502	not expressed	107.944	high
SCN11A	Sodium voltage-gated channel alpha subunit 11	0.0503231	not expressed	0.304282	not expressed
PRDM12	PR/SET domain 12 (positive regulatory domain zinc finger protein 12)	0.0313117	not expressed	0.0788867	not expressed
NTRK1	neurotrophic receptor tyrosine kinase 1	0.0256375	not expressed	0.107652	not expressed
GAN1	Gigaxonin	0	not expressed	0	not expressed
ARHGEF10	Rho guanine nucleotide exchange factor 10	0	not expressed	0	not expressed
C1orf194	Chromosome 1 open reading frame 194	0	not expressed	1.90631	not expressed
ELP1	Inhibitor of kappa light polypeptide gene enhancer in B-cells, kinase complex-associated protein	0	not expressed	0	not expressed
NOTCH2NLC	Notch2 N-terminal-like protein	0	not expressed	0	not expressed
PMP2	peripheral myelin protein-2	0	not expressed	0	not expressed
RETREG1	Family with sequence similarity 134 member B	0	not expressed	0	not expressed
H) HEREDITARY PARAPLEGIAS
GeneSymbol	Protein	WT-n FPKM	WT-n expression level	WT-m FPKM	WT-m expression level
UCHL1	Ubiquitin Carboxyl-Terminal Esterase L1	390.21	high	248.79	high
HSPD1	Heat shock 60kDa protein 1 (chaperonin)	227.832	high	102.652	high
CAPN1	Calpain 1	121.897	high	60.6459	high
ARL6IP1	ADP-ribosylation factor-like 6 interacting protein 1	84.6038	high	20.8296	middle
TFG	TRK-fused gene	63.2183	high	57.8668	high
L1CAM	L1 cell adhesion molecule	53.7289	high	90.1923	high
KIF1C	kinesin family member 1C	51.5546	high	24.8132	middle
UBAP1	Ubiquitin-associated protein 1	42.19	high	22.8065	middle
ALDH18A1	Aldehyde deydrogenase 18 family, member A1	38.1176	high	11.1647	low
CHP1	Calcineurin-like EF-hand protein 1	31.2416	high	23.5476	middle
SPG21	Maspardin	30.414	middle	29.7725	high
PNPLA6	Patatin-like phospholipase domain containing 6	29.332	middle	22.1176	middle
ATP13A2	ATPase, type 13A2	27.9349	middle	48.5182	high
AMPD2	Adenosine monophosphate deaminase 2	26.2594	middle	12.7962	low
AFG3L2	AFG3 ATPase family gene 3-like 2 (S. cerevisiae) 1	26.1928	middle	14.3169	middle
AP5Z1	Hypothetical protein LOC9907 ?	25.0275	middle	16.5855	middle
KIAA0196	Strumpellin	22.1918	middle	14.2127	middle
SPG7	Paraplegin	21.0195	middle	18.6827	middle
GBA2	Glucosidase, beta (bile acid) 2	18.2594	middle	21.3046	middle
NT5C2	5'-nucleotidase, cytosolic II	15.9622	middle	11.0034	low
SPG20	Spartin	14.5881	low	33.2903	high
ERLIN2	ER lipid raft associated 2	13.5855	low	16.5192	middle
ZFYVE27	Zinc finger, FYVE domain containing 27	13.3599	low	12.2821	low
KLC2	Kinesin light chain 2	12.842	low	9.84463	low
ERLIN1	Endoplasmic reticulum lipid raft-associated protein 1 (Erlin-1)	11.9397	low	6.1151	low
AP4M1	Adaptor-related protein complex 4, mu 1 subunit	11.3258	low	2.5477	not expressed
KIDINS220	kinase D-interacting substrate, 220kDa	10.0045	low	16.3709	middle
SACS	Sacsin	9.89833	low	13.8558	middle
ALS2	Alsin Rho guanine nucleotide exchange factor 2	9.83991	low	10.5151	low
DDHD2	DDHD domain containing protein 2	9.25646	low	4.40035	low
ALDH3A2	Aldehyde dehydrogenase 3A2	9.00461	low	5.09909	low
SPG11	SPG11 vesicle trafficking associated, Spatacsin	8.48283	low	10.5771	low
C19orf12	Chromosome 19 open reading frame 12	6.82777	low	4.76465	low
VAMP1	Vesicle associated membrane protein (synaptobrevin 1)	6.76597	low	15.1018	middle
VPS37A	Vacuolar protein sorting-associated protein 37A	6.61912	low	13.6059	middle
FARS2	Phenylalanine-tRNA synthetase 2	6.2516	low	3.48909	low
MARS2	Methionyl-tRNA synthetase 2, mitochondrial	5.72663	low	3.57996	low
NIPA1	Non imprinted gene in Prader-Willi/Angelman syndrome chromosome region 1	5.40549	low	3.15655	low
C12orf65	Chomosome 12 open reading frame 65	5.12486	low	2.91706	low
AP4B1	adaptor-related protein complex 4, beta 1 subunit	5.07015	low	4.30297	low
ZFYVE26	Spastizin	4.82492	low	8.41632	low
RTN2	Reticulon 2	4.63267	low	23.7006	middle
SLC33A1	Solute carrier family 33 (acetyl- CoA transporter)	4.54643	low	5.26173	low
SPAST	Spastin	4.4616	low	3.60947	low
FA2H	Fatty acid 2-hydroxylase	4.31776	low	1.61158	not expressed
MTPAP	Mitochondrial poly(A) polymerase	4.29787	low	3.63841	low
AP4E1	Adaptor-related protein complex 4, epsilon-1 subunit	4.24739	low	3.08208	low
REEP2	Receptor expression-enhancing proten 2	3.68687	low	10.996	low
TECPR2	Tectonin beta-propeller repeat containing 2	3.6122	low	1.62985	not expressed
HACE1	Hect domain- and Ankyrin repeat- contaiing E3 Ubiquitin protein ligase 1	3.05808	low	1.20939	not expressed
CYP2U1	Cytochrome P450, family 2, subfamily U, polypeptide 1	2.3596	not expressed	3.26679	low
ATL1	Atlastin GTPase 1	1.80267	not expressed	0.827734	not expressed
IBA57	IBA57 homolog, iron-sulfur cluster assembly	1.78521	not expressed	0.649662	not expressed
DDHD1	DDHD domain containing 1	1.76567	not expressed	7.36623	low
CYP7B1	Cytochrome P450, family 7, subfamily B, polypeptide 1	1.12665	not expressed	0.11827	not expressed
AP4S1	Adaptor-related protein complex 4, sigma 1 subunit	0.877588	not expressed	1.37138	not expressed
CPT1C	Carnitine Palmitoyltransferase 1C	0.837491	not expressed	1.27268	not expressed
BSCL2	Seipin	0.794916	not expressed	0.314151	not expressed
NKX6-2	NK6 homeobox 2	0.493068	not expressed	0.0243576	not expressed
ENTPD1	Ectonucleoside triphosphate diphosphohydrolase 1	0.41903	not expressed	3.25658	low
KIF5A	Kinesin family member 5A	0.366074	not expressed	0.29066	not expressed
B4GALNT1	Beta-1,4-N-acetyl-galactosaminyl transferase 1	0.337632	not expressed	0.383167	not expressed
GJC2	gap junction protein, gamma 2, 47kDa	0.103693	not expressed	0.0580542	not expressed
KIF1A	Kinesin family member 1A	0.0714502	not expressed	107.944	high
REEP1	Receptor accessory protein 1	0.0661016	not expressed	3.79069	low
MAG	Myelin associated glycoprotein	0	not expressed	0	not expressed
PLP1	Proteolipid protein 1	0	not expressed	0	not expressed
				7.36623	low
I) ION CHANNEL MUSCLE DISEASES
Gene symbol	protein	WT-n FPKM	WT-n expression level	WT-m FPKM	WT-m expression level
ATP1A2	ATPase, NA+/K+ transporting alpha-2 polypeptide	0.489242	not expressed	0.21021	not expressed
CACNA1A	Calcium channel, voltage-dependent, P/Q type, alpha 1A subunit	0.10726	not expressed	1.30912	not expressed
CACNA1S	Calcium channel, voltage-dependent, L type, alpha 1S subunit	0.100555	not expressed	0.0105557	not expressed
CLCN1	Chloride channel 1, skeletal muscle (Thomsen disease, autosomal dominant)	0.0781755	not expressed	0.0625255	not expressed
KCNA1	Potassium voltage-gated channel, shaker-related subfamily, member 1	0.0611032	not expressed	0.184732	not expressed
KCNE3	Potassium voltage-gated channel, Isk-related family, member 3	0.054604	not expressed	0.650328	not expressed
KCNJ18	Kir2.6 (inwardly rectifying potassium channel 2.6)	0	not expressed	0	not expressed
SCN4A	Sodium channel, voltage-gated, type IV, alpha	0	not expressed	0	not expressed
L) MALIGNAN HYPERTHERMIA
Gene symbol	protein	WT-n FPKM	WT-n expression level	WT-m FPKM	WT-m expression level
RYR1	Ryanodine receptor 1 (skeletal)	0.0705164	not expressed	6.50994	low
CACNA1S	Calcium channel, voltage-dependent, L type, alpha 1S subunit	0.100555	not expressed	0.0105557	not expressed
M) METABOLIC MYOPATHIES
Gene symbol	protein	WT-n FPKM	WT-n expression level	WT-m FPKM	WT-m expression level
LDHA	Lactate dehydrogenase A	435.385	high	114.668	high
ACADVL	Acyl-Coenzyme A dehydrogenase, very long chain	194.665	high	159.994	high
PGK1	Phosphoglycerate kinase 1	122.502	high	69.824	high
RBCK1	RanBP-type and C3HC4-type zinc finger containing 1 (heme-oxidized IRP2 ubiquitin ligase 1)	71.0567	high	34.0218	high
PNPLA2	Adipose triglyceride lipase (desnutrin)	52.989	high	42.717	high
ETFA	Electron-transfer-flavoprotein, alpha polypeptide	43.0691	high	34.8741	high
GYS1	Glycogen synthase 3 glycogen synthase 1 (muscle) glycogen synthase 1 (muscle)	32.9954	high	93.0814	high
SLC16A1	Solute carrier family 16, member 1 (monocarboxylic acid transporter 1)	29.7226	middle	22.8972	middle
GYG1	Glycogenin 1	22.8907	middle	22.108	middle
ACAD9	Acyl-CoA dehydrogenase family member 9	22.7939	middle	7.24305	low
PGM1	Phosphoglucomutase 1	20.3298	middle	31.4488	high
GBE1	Glucan (1,4-alpha-), branching enzyme 1 (glycogen branching enzyme, Andersen disease, glycogen storage disease type IV)	17.6708	middle	35.8517	high
PFKM	Phosphofructokinase, muscle	16.5562	middle	22.2463	middle
ABHD5	Abhydrolase domain containing 5	15.5744	middle	20.9578	middle
LPIN1	Lipin 1 (phosphatidic acid phosphatase 1)	11.1553	low	9.13325	low
SLC25A20	Carnitine-acylcarnitine translocase	10.7403	low	5.49477	low
PRKAG2	Protein kinase, AMP-activated, gamma 2 non-catalytic subunit	10.5178	low	17.6657	middle
FLAD1	flavin adenine dinucleotide synthetase, homolog	10.2921	low	8.56941	low
GAA	Acid alpha-glucosidase preproprotein	8.59417	low	32.4827	high
CPT2	Carnitine palmitoyltransferase II	7.37489	low	12.3459	low
PNPLA8	Patatin-like phospholipase domain containing 8	6.88479	low	7.40988	low
SLC22A5	Solute carrier family 22 member 5	6.1502	low	15.7998	middle
ETFDH	Electron-transferring-flavoprotein dehydrogenase	4.79529	low	4.10643	low
ENO3	Enolase 3, beta muscle specific	4.4587	low	60.0334	high
ETFB	Electron-transfer-flavoprotein, beta polypeptide	4.40022	low	2.70989	not expressed
PHKA1	Phosphorylase b kinase, alpha submit	2.6799	not expressed	3.30153	low
AGL	Amylo-1,6-glucosidase, 4-alpha-glucanotransferase	1.25493	not expressed	2.09945	not expressed
PGAM2	Phosphoglycerate mutase 2 (muscle)	1.17603	not expressed	3.79859	low
PYGM	Glycogen phosphorylase	0.254547	not expressed	0.122154	not expressed
N) MOTOR NEURON DISEASES
Gene symbol	protein	WT-n FPKM	WT-n expression level	WT-m FPKM	WT-m expression level
PFN1	Profilin 1	815.36	high	723.569	high
HNRNPA1	Heterogeneous nuclear ribonucleoprotein A1	276.028	high	53.5189	high
SQSTM1	Sequestosome 1	206.967	high	203.602	high
SOD1	Superoxide dismutase 1, soluble	185.794	high	114.377	high
VCP	Valosin-containing protein	162.817	high	76.0287	high
HSPB1	Heat shock 27kDa protein 1	133.991	high	759.98	high
UBA1	Ubiquitin-activating enzyme 1	124.489	high	49.7916	high
HINT1	Histidine triad nucleotide binding protein 1	117.029	high	84.6773	high
GARS	Glycyl-tRNA synthetase	100.301	high	63.6102	high
SPTAN1	Spectrin, alpha, nonerythrocytic 1	78.243	high	47.8727	high
DNM2	Dynamin 2	76.2329	high	35.2984	high
TUBA4A	Tubulin, Alpha-4A	72.2839	high	35.8872	high
SIGMAR1	Sigma non-opioid intracellular receptor 1	66.1116	high	49.4748	high
FUS	Fusion (involved in t(12;16) in malignant liposarcoma)	65.3506	high	41.0197	high
AARS	Alanyl-tRNA synthetase	55.3531	high	20.6914	middle
MATR3	Matrin 3	53.9156	high	48.0087	high
OPTN	Optineurin	51.43	high	33.9197	high
DYNC1H1	Dynein, cytoplasmic 1, heavy chain 1	48.8436	high	82.601	high
SLC52A2	Solute carrier family 52, riboflavin transporter, member 2	47.7592	high	19.5176	middle
DCTN1	Dynactin 1	42.4991	high	15.7468	middle
HEXB	Hexosaminidase B	41.4595	high	38.7115	high
ANXA11	Annexin A11	36.1925	high	55.8131	high
WARS	Tryptophanyl-tRNA synthetase	33.3305	high	48.9267	high
GBF1	Golgi-specific brefeldin-A resistance factor 1	29.2046	middle	28.0036	high
HSPB8	Heat shock 27kDa protein 8	28.6226	middle	38.2418	high
ASAH1	N-acylsphingosine amidohydrolase (acid ceramidase) 1	27.0993	middle	78.0557	high
EXOSC8	Exosome component 8	26.9535	middle	9.72813	low
TARDBP	TAR DNA binding protein	21.2851	middle	21.3144	middle
PLEKHG5	Pleckstrin homology domain containing, family G (with RhoGef domain) member 5	18.5587	middle	1.20054	not expressed
DNAJB2	DnaJ (Hsp40) homolog, subfamily B, member 2	17.3925	middle	17.3925	middle
SLC25A46	solute carrier family 25 member 46	17.0645	middle	15.3923	middle
UBQLN2	Ubiquilin 2	16.1287	middle	28.7059	high
CHMP2B	Charged multivesicular body protein 2B	15.2392	low	12.1021	low
BICD2	Bicaudal D homolog 2 (Drosophila)	15.2052	low	12.6123	low
CHCHD10	Coiled-coil-helix-coiled-coil-helix domain containing 10	14.4064	low	43.6419	high
GLE1	GLE1 RNA export mediator homolog (yeast)	13.9661	low	12.8727	low
VRK1	Vaccinia related kinase 1	12.6621	low	3.58186	low
TRIP4	Thyroid hormone receptor interactor 4	12.5864	low	15.6641	middle
ADCY6	Adenylate cyclase 6	12.3719	low	15.6696	middle
MCM3AP	Minichromosome maintenance 3-associated protein	12.3201	low	6.37728	low
PIP5K1C	Phosphatidylinositol-4-phosphate 5-kinase, type I, gamma	12.2878	low	4.02532	low
EXOSC3	Exosome component 3	12.1872	low	7.90056	low
TBK1	Tank-binding kinase 1	11.0601	low	12.7176	low
ADGRG6	Adhesion G protein-coupled recptor G6	10.9682	low	16.2353	middle
NEK9	Never in mitosis gene A-related kinase 9	10.7242	low	11.008	low
ATXN2	Ataxin 2	10.3819	low	18.5536	middle
PRUNE1	Prune exopolyphosphatase 1	10.1534	low	9.62388	low
VAPB	Vesicle-associated membrane protein-associated protein B and C	10.0427	low	10.7884	low
ALS2	Alsin Rho guanine nucleotide exchange factor 2	9.83991	low	10.5151	low
ASCC1	Activating signal cointegrator 1 complex subunit 1	9.3564	low	11.9752	low
FBXO38	F-box protein 38	8.56553	low	9.31162	low
SPG11	SPG11 vesicle trafficking associated, Spatacsin	8.48283	low	10.5771	low
SETX	Senataxin	8.36391	low	7.33196	low
FIG4	Sac domain-containing inositol phosphatase 3	7.3337	low	9.00062	low
IGHMBP2	Immunoglobulin mu binding protein 2	6.2535	low	2.41627	not expressed
NEK1	Never in motosis gene A-related kinase 1	5.84085	low	4.79766	low
CNTNAP1	Contactin-Associated Protein 1	5.28999	low	10.2549	low
RBM7	RNA binding motif protein 7	4.51304	low	5.13964	low
SMN1	Survival of motor neuron 1, telomeric	3.91592	low	6.95664	low
ZBTB42	Zinc finger and BTB domain-containing protein 42	2.70007	not expressed	0.800301	not expressed
MYH14	Myosin, heavy chain 14, non muscle	2.65038	not expressed	0.749642	not expressed
ERBB3	V-erb-b2 erythroblastic leukemia viral oncogene homolog 3 (avian)	1.98776	not expressed	21.8808	middle
ATP7A	ATPase, Cu++ transporting, alpha polypeptide	1.78616	not expressed	1.39697	not expressed
C9orf72	Chromosome 9 open reading frame 72	1.45703	not expressed	4.05916	low
MYBPC1	Myosin-binding proteinC, slow type	0.847736	not expressed	0	not expressed
KIF26B	Kinesin family member 26B	0.847668	not expressed	7.7689	low
BSCL2	Seipin	0.794916	not expressed	0.314151	not expressed
NEFH	Neurofilament, heavy polypeptide	0.778761	not expressed	7.41778	low
TRPV4	Transient receptor potential cation channel, subfamily V, member 4	0.399506	not expressed	0.0789425	not expressed
KIF5A	Kinesin family member 5A	0.366074	not expressed	0.29066	not expressed
TTN	Titin	0.131691	not expressed	5.14972	low
AR	Androgen receptor	0.123412	not expressed	1.32662	not expressed
MAPT	Microtubule associated protein Tau	0.113744	not expressed	0.267462	not expressed
ERBB4	V-ERB-B2 Avian Erythroblastic Leukemia Viral Oncogene Homolog 4	0.102178	not expressed	0.13944	not expressed
HSPB3	Heat shock 27kDa protein 3	0.0988874	not expressed	26.1594	middle
REEP1	Receptor accessory protein 1	0.0661016	not expressed	3.79069	low
SYT2	Synaptotagmin II	0.0349044	not expressed	0.0921258	not expressed
GLDN	Gliomedin	0.0154715	not expressed	0.220881	not expressed
SLC5A7	Solute carrier family 5 (sodium/choline cotransporter), member 7	0.0150015	not expressed	0.340153	not expressed
PRPH	Peripherin	0	not expressed	0.0802562	not expressed
SLC52A3	Solute carrier family 52, riboflavin transporter, member 3	0	not expressed	0	not expressed
O) MUSCULAR DYSTROPHIES
Gene symbol	protein	WT-n FPKM	WT-n expression level	WT-m FPKM	WT-m expression level
LMNA	Lamin A/C	192.474	high	45.8711	high
VCP	Valosin-containing protein	162.817	high	76.0287	high
PTRF	Polymerase I and transcript release factor	160.939	high	3.63978	low
PLEC	Plectin	77.9401	high	11.4885	low
COL6A1	Alpha 1 type VI collagen	59.4209	high	17.271	middle
HNRNPDL	Heterogeneous nuclear ribonucleoprotein D-like	59.1057	high	36.4901	high
COL6A2	Alpha 2 type VI collagen	49.0997	high	1.16818	not expressed
EMD	Emerin	46.7471	high	29.2726	high
COL6A3	Alpha 3 type VI collagen	43.5911	high	0.748503	not expressed
DNAJB6	HSP-40 homologue, subfamily B, number 6	42.9912	high	52.5414	high
DAG1	Dystroglycan1	30.4817	middle	32.8003	high
TMEM43	Transmembrane protein 43	29.0526	middle	22.9758	middle
POMGNT1	O-linked mannose beta1,2-N-acetylglucosaminyltransferase	28.0517	middle	21.9826	middle
TNPO3	Transportin 3	25.6491	middle	16.8757	middle
DYSF	Dysferlin	23.7688	middle	80.3425	high
DPM3	Dolichyl-phosphate mannosyltransferase polypeptide 3	15.3934	low	20.8303	middle
POMT1	Protein-O-mannosyltransferase 1	13.5662	low	6.11467	low
SGCB	Beta sarcoglycan	13.1837	low	24.2152	middle
FKRP	Fukutin-related protein	12.1653	low	7.38812	low
POMGNT2	protein O-linked mannose N-acetylglucosaminyltransferase 2	10.3884	low	7.5406	low
TRIM32	Tripartite motif-containing 32	10.0271	low	8.14067	low
POMT2	Protein-O-mannosyltransferase 2	9.87381	low	14.5277	middle
FHL1	Four and a half LIM domain 1	9.61087	low	9.25201	low
TRAPPC11	Trafficking protein particle complex 11	9.03662	low	10.0583	low
GMPPB	GDP-mannose pyrophosphorylase B	8.8276	low	1.89213	not expressed
SMCHD1	Structural maintenance of chromosomes flexible hinge domain containing 1	8.79339	low	4.65003	low
GAA	Acid alpha-glucosidase preproprotein	8.59417	low	32.4827	high
TOR1AIP1	Torsin A interacting protein 1	6.44059	low	6.68254	low
PYROXD1	Pyridine nucleotidedisulphide oxidoreductase domain 1	6.38746	low	3.67353	low
POGLUT1	Protein O-Glucosyltransferase 1	6.13331	low	5.1784	low
FKTN	Fukutin	5.34013	low	3.47114	low
SYNE2	Spectrin repeat containing, nuclear envelope 2 (nesprin 2)	4.39358	low	3.45484	low
DES	Desmin	1.62091	not expressed	335.85	high
ANO5	Anoctamin 5	1.28805	not expressed	3.28916	low
SYNE1	Spectrin repeat containing, nuclear envelope 1 (nesprin 1)	1.12059	not expressed	4.00101	low
BVES	Blood vessel epicardial substance	1.10792	not expressed	5.80679	low
LIMS2	LIM and senescent cell antigen-like domains 2	1.02987	not expressed	5.4698	low
ISPD	Isoprenoid synthase domain containing	0.722787	not expressed	1.22578	not expressed
DMD	Dystrophin	0.371623	not expressed	1.78394	not expressed
SGCG	Gamma sarcoglycan	0.262563	not expressed	0.080182	not expressed
LAMA2	Laminin alpha 2 chain of merosin	0.195777	not expressed	0.952928	not expressed
CAPN3	Calpain 3	0.136938	not expressed	0.23	not expressed
SGCA	Alpha sarcoglycan	0.135349	not expressed	3.95557	low
TTN	Titin	0.131691	not expressed	5.14972	low
MYOT	Myotilin	0.116109	not expressed	0.167157	not expressed
SGCD	Delta-sarcoglycan	0.0407222	not expressed	4.55773	low
CAV3	Caveolin 3	0.0270887	not expressed	0.363985	not expressed
DUX4	Double homeobox 4	0	not expressed	0	not expressed
KBTBD13	Kelch repeat and BTB (POZ) domain containing 13	0	not expressed	0	not expressed
TCAP	Telethonin	0	not expressed	0.613357	not expressed
P) MYOTONIC SYNDROMES
Gene symbol	protein	WT-n FPKM	WT-n expression level	WT-m FPKM	WT-m expression level
CNBP	Cellular nucleic acid-binding protein	143.032	high	144.212	high
HSPG2	Perlecan	56.0827	high	31.7155	high
DMPK	Myotonic dystrophy protein kinase	8.41501	low	28.8699	high
ATP2A1	ATPase, Ca++ transporting, fast twitch 1	0.698829	not expressed	4.17928	low
CLCN1	Chloride channel 1, skeletal muscle (Thomsen disease, autosomal dominant)	0.0611032	not expressed	0.184732	not expressed
CAV3	Caveolin 3	0.0270887	not expressed	0.363985	not expressed
Q) OTHER MYOPATHIES
Gene symbol	protein	WT-n FPKM	Category WT-n	WT-m FPKM	Category WT-m
HNRNPA2B1	Hetergeneous nuclear ribonucleoprotein A2/B1	318.018	high	132.97	high
VCP	Valosin-containing protein	162.817	high	76.0287	high
GIPC1	GIPC PDZ Domain-containing family, member 1	144.114	high	61.0574	high
PLEC	Plectin	77.9401	high	11.4885	low
LAMP2	Lysosomal-associated membrane protein 2 precursor	42.5238	high	37.1371	high
FLNC	Filamin C, gamma (actin-binding protein - 280)	38.7934	high	53.2623	high
BAG3	BCL2-associated athanogene 3	33.7129	high	20.1072	middle
CRYAB	Crystallin, alpha B	29.3812	middle	29.3156	high
PABPN1	Poly(A) binding protein, nuclear 1	28.5647	middle	24.6068	middle
SVIL	Supervillin	26.0162	middle	19.9507	middle
ISCU	Iron-sulfur cluster scaffold homolog (E. coli)	21.4191	middle	58.4569	high
STIM1	Stromal interaction molecule 1	18.0673	middle	14.1292	middle
LRP12	Low density lipoprotein receptor-related protein 12	15.7055	middle	10.2158	low
ORAI1	ORAI calcium release-activated calcium modulator 1	13.3668	low	4.43263	low
ACVR1	Activin A receptor, type II-like kinase 2	11.9003	low	40.7684	high
FHL1	Four and a half LIM domain 1	9.61087	low	9.25201	low
VMA21	VMA21 Vacuolar H+-ATPase Homolog (S. Cerevisiae)	7.26535	low	8.92047	low
PYROXD1	Pyridine nucleotidedisulphide oxidoreductase domain 1	6.38746	low	3.67353	low
DES	Desmin	1.62091	not expressed	335.85	high
CLN3	Ceroid-lipofuscinosis, neuronal 3 (=battenin)	0.576714	not expressed	0.281221	not expressed
CASQ1	Calsequestrin 1 (fast-twitch, skeletal muscle)	0.308261	not expressed	0.841354	not expressed
LDB3	LIM domain binding 3	0.191515	not expressed	1.89986	not expressed
TTN	Titin	0.131691	not expressed	5.14972	low
MYOT	Myotilin	0.116109	not expressed	0.167157	not expressed
TRIM54	Tripartite motif-containing 54	0.0924269	not expressed	2.32861	not expressed
RYR1	Ryanodine receptor 1 (skeletal)	0.0705164	not expressed	6.50994	low
MSTN	Myostatin	0.0412089	not expressed	1.01515	not expressed
KY	Kyphoscoliosis peptidase	0.0311481	not expressed	0.915538	not expressed
CAV3	Caveolin 3	0.0270887	not expressed	0.363985	not expressed
MB	Myoglobin	0	not expressed	0	not expressed
SELENON	Selenoprotein N1	0	not expressed	0	not expressed
TRIM63	Tripartite motif containing 63, E3 ubiquitin protein ligase	0	not expressed	0.220704	not expressed
R) OTHER NEUROMUSCULAR DISORDERS
Gene symbol	protein	WT-n FPKM	WT-n expression level	WT-m FPKM	WT-m expression level
AGRN	Agrin	278.01	high	35.9088	high
TPM2	Tropomyosin 2 (beta)	75.2558	high	213.707	high
SUCLG1	Succinate-CoA ligase, alpha subunit	40.8663	high	40.8745	high
TOR1A	Torsin A	33.5729	high	39.0459	high
DGUOK	Deoxyguanosine kinase	31.7837	high	10.0166	low
SMPD4	Sphingomyelin phosphodiesterase 4, neutral membrane	31.4419	high	12.298	low
COQ9	Coenzyme Q9	28.8244	middle	36.9216	high
POLG	Polymerase (DNA directed), gamma	22.731	middle	8.95701	low
AIFM1	Apoptosis-inducing factor, Mitochondria-associated 1	21.0021	middle	22.9098	middle
NUP88	Nucleoporin 88kD	18.9964	middle	10.4047	low
MACF1	Microtubule-actin cross-linking factor 1	18.3295	middle	20.2567	middle
COQ4	Coenzyme Q4	17.9588	middle	16.5238	middle
RNASEH1	Ribonuclease H1	16.393	middle	14.3534	middle
SGCE	Sarcoglycan, epsilon	16.1996	middle	9.69509	low
RRM2B	Ribonucleotide reductase M2 B (TP53 inducible)	15.8278	middle	30.8086	high
OPA1	optic atrophy 1	15.4936	low	13.462	middle
YARS2	Tyrosyl-tRNA synthetase 2, mitochondrial	15.3448	low	14.6355	middle
BICD2	Bicaudal D homolog 2 (Drosophila)	15.2052	low	12.6123	low
FASTKD2	Fast Kinase Domains 2	15.0657	low	9.85704	low
MGME1	Mitochondrial genome maintenance exonuclease 1	14.802	low	28.0109	high
COQ2	Coenzyme Q2	14.6557	low	9.34432	low
CHCHD10	Coiled-coil-helix-coiled-coil-helix domain containing 10	14.4064	low	43.6419	high
SUCLA2	Succinate-CoA ligase, ADP-forming, beta subunit	13.7594	low	21.7236	middle
TIMM22	Translocase of inner mitochondrial membrane 22	13.0346	low	18.2441	middle
MRPS25	Mitochondrial ribosomal protein S25	10.9293	low	14.3107	middle
SLC25A4	Mitochondrial carrier; adenine nucleotide translocator	9.50762	low	14.3413	middle
ASCC1	Activating signal cointegrator 1 complex subunit 1	9.3564	low	11.9752	low
PUS1	Pseudouridylate synthase 1	8.43969	low	3.50386	low
TOP3A	DNA topoisomerase III	8.15586	low	5.91602	low
FAM111B	Family with sequence similarity 111 member B	7.92254	low	0.0913922	not expressed
MSTO1	Misato homolog 1 (Drosophila)	7.09581	low	5.99924	low
TUBB3	Tubulin, beta 3	6.30574	low	0.711345	not expressed
TK2	Thymidine kinase 2, mitochondrial	6.3017	low	12.2185	low
KIF21A	Kinesin family member 21A	6.24659	low	14.8356	middle
POLG2	Mitochondrial DNA polymerase, accessory subunit	5.87406	low	3.45521	low
DOK7	Docking protein 7	5.76465	low	10.2922	low
TYMP	Thymidine phosphorylase	5.62999	low	2.79034	low
PTRH2	Peptidyl-tRNA Hydrolase 2	5.23525	low	5.84721	low
COQ7	Coenzyme Q7	4.8736	low	5.43315	low
DNA2	DNA replication helicase 2	4.80476	low	2.11251	not expressed
COQ6	Coenzyme Q6	4.5444	low	2.93983	low
FBXL4	F-box and leucine-rich repeat protein 4	3.97431	low	3.77088	low
TMEM65	Transmembrane Protein 65	3.54194	low	4.69434	low
ADCK3	Coenzyme Q8A	3.28018	low	2.09057	not expressed
SLC25A42	Solute carrier family 25 member 42	1.46607	not expressed	5.88475	low
SYNE1	Spectrin repeat containing, nuclear envelope 1 (nesprin 1)	1.12059	not expressed	4.00101	low
TNNI2	Troponin I, type 2	0.870583	not expressed	0.230879	not expressed
MYBPC1	Myosin-binding proteinC, slow type	0.847736	not expressed	0	not expressed
TNNT3	Troponin T3, skeletal	0.602157	not expressed	0.379269	not expressed
MYH3	Myosine, heavy chain 3, skeletal muscle, embryonic	0.391684	not expressed	0.29119	not expressed
COX6A2	Cytochrome c-oxidase, subunit 6A2	0.352399	not expressed	15.0932	middle
RAPSN	Rapsyn	0.242527	not expressed	8.55431	low
COL25A1	Collagen, type XXV, alpha-1	0.104717	not expressed	0.713879	not expressed
RYR1	Ryanodine receptor 1 (skeletal)	0.0705164	not expressed	6.50994	low
SCN4A	Sodium channel, voltage-gated, type IV, alpha	0.054604	not expressed	0.650328	not expressed
ECEL1	Endothelin-converting enzyme like 1	0.0405904	not expressed	0	not expressed
MUSK	Muscle, skeletal, receptor tyrosine kinase	0.0340731	not expressed	5.55124	low
MYH8	Myosin heavy chain, 8, skeletal muscle, perinatal	0.0256672	not expressed	0	not expressed
MET	MET protooncogene	0	not expressed	0	not expressed
ELP1	Inhibitor of kappa light polypeptide gene enhancer in B-cells, kinase complex-associated protein	0	not expressed	0	not expressed
FDX2	Ferredoxin	0	not expressed	0	not expressed
PHOX2A	Paired-like aristaless homeobox protein 2A	0	not expressed	0	not expressed
PIEZO2	Piezo-type mechanosensitive ion channel component 2	0	not expressed	0	not expressed
TTR	Transthyretin (prealbumin, amyloidosis type I)	0	not expressed	0	not expressed
TWNK	Twinkle mtDNA helicase	0	not expressed	0	not expressed
